# Supplementary material for: Multi-gene panel testing and association analysis in Cypriot breast cancer cases and controls
Source: Front Genet. 2023 Sep 18;14:1248492. doi: 10.3389/fgene.2023.1248492 (PMC10544326; doi:10.3389/fgene.2023.1248492)
Supplement: Supplementary file 1 [file DataSheet1.xlsx]

## Sheet: Table S1
Table S1. Genes included on the BRIDGES panel
Gene	Number of coding exons	Number of exons
ABRAXAS1	9	9
AKT1	13	14
ATM	62	63
BABAM2	11	13
BARD1	11	11
BRCA1	22	23
BRCA2	26	28
BRIP1	19	20
CDH1	16	16
CHEK2	14	15
EPCAM	9	9
FANCC	14	15
FANCM	23	23
GEN1	13	14
MEN1	9	10
MLH1	19	19
MRE11	19	20
MSH2	16	16
MSH6	10	10
MUTYH	16	16
NBN	16	16
NF1	57	57
PALB2	13	13
PIK3CA	20	21
PMS2	15	15
PPM1D†	6	6
PTEN	9	9
RAD50	22	25
RAD51C	9	9
RAD51D	10	10
RECQL	14	15
RINT1	15	15
STK11	9	10
TP53	10	11
XRCC2	3	3
† PPM1D was excluded from further analysis since studies have shown an association with breast and ovarian cancer risk, but for variants seen at low allelic fractions (“somatic mosaicism”). These variants are not inherited, are potentially due to treatment, and hence not relevant to the analysis of germline susceptibility variants presented here.

## Sheet: Table S2
Supplementary Table S2. Protein-truncating variants and rare missense variants identified in the MASTOS study
Gene type†	Gene	Variant_ID (GRCh37/hg19)	Type of Variant	Exon	HGVS nucleotide	HGVS protein	Clinvar Class††	gnomAD Frequency†††	Case Carriers (N)	Case Carriers (%)	Control Carriers (N)	Control Carriers (%)
Other	ABRAXAS1	chr4_84391390_G_A	PTV	5/9	c.442C>T	p.(Arg148*)	Uncertain significance	-	1	0.10101	-	-
Established	ATM	chr11_108127008_T_TA	PTV	14/63	c.2192dup	p.(Tyr731*)	Pathogenic/Likely pathogenic	-	2	0.20202	-	-
Established	ATM	chr11_108165695_TC_T	PTV	32/63	c.4820del	p.(Pro1607Hisfs*2)	-	-	1	0.10101	-	-
Established	ATM	chr11_108106510_ATTCT_A	PTV	5/63	c.450_453del	p.(Ser151*)	Pathogenic	-	-	-	1	0.0914077
Established	ATM	chr11_108188113_T_A	PTV	43/63	c.6212T>A	p.(Leu2071*)	Pathogenic	-	2	0.20202	-	-
Established	ATM	chr11_108153436_G_C	PTV	-	c.3577-1G>C	p.?	Likely Pathogenic	-	1	0.10101	-	-
Established	ATM	chr11_108129749_C_T	PTV	16/63	c.2413C>T	p.(Arg805*)	Pathogenic	-	3	0.30303	-	-
Established	BRCA1	chr17_41203101_GC_G	PTV	20/23	c.5310del	p.(Phe1772Serfs*21)	Pathogenic	-	3	0.30303	1	0.0914077
Established	BRCA2	chr13_32953474_G_GT	PTV	22/27	c.8777dup	p.(Leu2926Phefs*6)	Pathogenic	-	2	0.20202	-	-
Established	BRCA2	chr13_32914209_ACT_A	PTV	11/27	c.5722_5723del	p.(Leu1908Argfs*2)	Pathogenic	-	1	0.10101	-	-
Established	BRCA2	chr13_32912019_TAGAC_T	PTV	11/27	c.3530_3533del	p.(Asp1177Alafs*19)	Pathogenic	-	3	0.30303	-	-
Established	BRCA2	chr13_32953452_AG_A	PTV	-	c.8756del	p.(Gly2919Valfs*8)	Pathogenic	-	10	1.0101	1	0.0914077
Established	BRCA2	chr13_32912277_C_G	PTV	11/27	c.3785C>G	p.(Ser1262*)	Pathogenic	-	1	0.10101	-	-
Established	BRCA2	chr13_32929021_TAC_T	PTV	14/27	c.7033_7034del	p.(Gln2345Glufs*14)	-	-	1	0.10101	-	-
Other	CDH1	chr16_68856056_A_AATAC	PTV	12/16	c.1867_1870dup	p.(Ser624Tyrfs*40)	-	-	-	-	1	0.0914077
Established	CHEK2	chr22_29091725_C_T	PTV	11/15	c.1232G>A	p.(Trp411*)	Pathogenic/Likely pathogenic	-	-	-	1	0.0914077
Other	FANCC	chr9_97873771_C_CA	PTV	13/15	c.1302dup	p.(Gly435Trpfs*83)	Pathogenic/Likely pathogenic	-	1	0.10101	1	0.0914077
Other	FANCC	chr9_97887406_G_A	PTV	10/15	c.958C>T	p.(Gln320*)	Pathogenic	-	2	0.20202	1	0.0914077
Other	GEN1	chr2_17952456_ATTAAAGG_A	PTV	7/14	c.711-4_713del	p.?	-	-	-	-	1	0.0914077
Other	MRE11A	chr11_94169023_G_GA	PTV	18/20	c.1968dup	p.(Pro657Serfs*29)	-	-	-	-	1	0.0914077
Other	MUTYH	chr1_45798097_CA_C	PTV	9/16	c.753del	p.(Asp252Ilefs*14)	-	-	1	0.10101	-	-
Other	MUTYH	chr1_45797371_AG_A	PTV	12/16	c.1147del	p.(Ala385Profs*23)	Conflicting interpretations of pathogenicity	-	-	-	1	0.0914077
Established	PALB2	chr16_23647378_GAC_G	PTV	4/13	c.487_488del	p.(Val163Leufs*4)	Pathogenic	-	5	0.505051	-	-
Other	RAD50	chr5_131911577_AAGAC_A	PTV	3/25	c.326_329del	p.(Thr109Asnfs*20)	Pathogenic/Likely pathogenic	-	4	0.40404	1	0.0914077
Other	RECQL	chr12_21624518_TCTGC_T	PTV	13/15	c.1507_1510del	p.(Ala503Argfs*3)	-	-	-	-	2	0.182815
Other	RECQL	chr12_21630736_C_T	PTV	-	c.867+1G>A	p.?	-	-	1	0.10101	1	0.0914077
Other	RINT1	chr7_105177197_G_GT	PTV	-	c.273+2dup	p.?	-	-	-	-	1	0.0914077
Other	ABRAXAS1	chr4_84403360_T_C	Rare missense variant	2/9	c.125A>G	p.(Lys42Arg)	Conflicting interpretations of pathogenicity	0.000460063	1	0.10101	2	0.182815
Other	ABRAXAS1	chr4_84393422_C_T	Rare missense variant	4/9	c.235G>A	p.(Glu79Lys)	Uncertain significance	-	1	0.10101	-	-
Other	ABRAXAS1	chr4_84384017_A_T	Rare missense variant	9/9	c.835T>A	p.(Phe279Ile)	Uncertain significance	-	2	0.20202	-	-
Other	ABRAXAS1	chr4_84383638_C_T	Rare missense variant	9/9	c.1214G>A	p.(Arg405Gln)	Uncertain significance	7.96e-05	1	0.10101	-	-
Other	ABRAXAS1	chr4_84391483_G_T	Rare missense variant	5/9	c.349C>A	p.(Leu117Ile)	Uncertain significance	8.81e-06	2	0.20202	1	0.0914077
Other	AKT1	chr14_105239279_G_A	Rare missense variant	11/14	c.1108C>T	p.(Arg370Cys)	Uncertain significance	2.64e-05	2	0.20202	1	0.0914077
Other	AKT1	chr14_105236727_C_T	Rare missense variant	14/14	c.1394G>A	p.(Arg465His)	Uncertain significance	6.32e-05	1	0.10101	-	-
Established	ATM	chr11_108098614_A_G	Rare missense variant	3/63	c.184A>G	p.(Arg62Gly)	Uncertain significance	-	1	0.10101	-	-
Established	ATM	chr11_108106435_A_G	Rare missense variant	5/63	c.370A>G	p.(Ile124Val)	Conflicting interpretations of pathogenicity	0.000123279	2	0.20202	1	0.0914077
Established	ATM	chr11_108119810_G_T	Rare missense variant	9/63	c.1216G>T	p.(Asp406Tyr)	-	-	2	0.20202	1	0.0914077
Established	ATM	chr11_108121589_A_C	Rare missense variant	10/63	c.1397A>C	p.(Gln466Pro)	-	-	2	0.20202	-	-
Established	ATM	chr11_108121636_A_C	Rare missense variant	10/63	c.1444A>C	p.(Lys482Gln)	Conflicting interpretations of pathogenicity	0.000193532	-	-	2	0.182815
Established	ATM	chr11_108122604_A_G	Rare missense variant	11/63	c.1648A>G	p.(Ile550Val)	Conflicting interpretations of pathogenicity	3.52e-05	1	0.10101	1	0.0914077
Established	ATM	chr11_108123567_A_T	Rare missense variant	12/63	c.1826A>T	p.(Glu609Val)	Uncertain significance	-	1	0.10101	1	0.0914077
Established	ATM	chr11_108123621_T_G	Rare missense variant	12/63	c.1880T>G	p.(Phe627Cys)	Uncertain significance	2.65e-05	2	0.20202	-	-
Established	ATM	chr11_108124653_A_G	Rare missense variant	13/63	c.2011A>G	p.(Ile671Val)	Uncertain significance	-	-	-	1	0.0914077
Established	ATM	chr11_108126987_G_A	Rare missense variant	14/63	c.2170G>A	p.(Gly724Ser)	Uncertain significance	-	1	0.10101	-	-
Established	ATM	chr11_108128246_T_A	Rare missense variant	15/63	c.2289T>A	p.(Phe763Leu)	Conflicting interpretations of pathogenicity	0.000501302	1	0.10101	1	0.0914077
Established	ATM	chr11_108129774_A_G	Rare missense variant	16/63	c.2438A>G	p.(Asn813Ser)	-	-	3	0.30303	-	-
Established	ATM	chr11_108141988_T_C	Rare missense variant	20/63	c.2932T>C	p.(Ser978Pro)	Conflicting interpretations of pathogenicity	0.000695068	3	0.30303	6	0.548446
Established	ATM	chr11_108143302_G_T	Rare missense variant	21/63	c.3121G>T	p.(Ala1041Ser)	Uncertain significance	8.8e-06	-	-	3	0.274223
Established	ATM	chr11_108153490_G_A	Rare missense variant	25/63	c.3630G>A	p.(Met1210Ile)	Conflicting interpretations of pathogenicity	3.52e-05	1	0.10101	1	0.0914077
Established	ATM	chr11_108153536_G_C	Rare missense variant	25/63	c.3676G>C	p.(Asp1226His)	Uncertain significance	1.76e-05	2	0.20202	1	0.0914077
Established	ATM	chr11_108158418_G_A	Rare missense variant	27/63	c.4085G>A	p.(Ser1362Asn)	-	-	-	-	1	0.0914077
Established	ATM	chr11_108160480_T_G	Rare missense variant	29/63	c.4388T>G	p.(Phe1463Cys)	Conflicting interpretations of pathogenicity	0.000545784	2	0.20202	12	1.09689
Established	ATM	chr11_108164137_T_C	Rare missense variant	31/63	c.4709T>C	p.(Val1570Ala)	Conflicting interpretations of pathogenicity	0.00072304	8	0.808081	8	0.731261
Established	ATM	chr11_108165679_G_A	Rare missense variant	32/63	c.4802G>A	p.(Ser1601Asn)	Conflicting interpretations of pathogenicity	1.76e-05	1	0.10101	-	-
Established	ATM	chr11_108168067_T_C	Rare missense variant	33/63	c.4963T>C	p.(Ser1655Pro)	Uncertain significance	8.82e-06	-	-	3	0.274223
Established	ATM	chr11_108170511_A_C	Rare missense variant	34/63	c.5076A>C	p.(Lys1692Asn)	Uncertain significance	1.76e-05	2	0.20202	6	0.548446
Established	ATM	chr11_108172386_G_A	Rare missense variant	35/63	c.5189G>A	p.(Arg1730Gln)	Uncertain significance	3.53e-05	1	0.10101	2	0.182815
Established	ATM	chr11_108178702_G_C	Rare missense variant	38/63	c.5753G>C	p.(Arg1918Thr)	Conflicting interpretations of pathogenicity	9.69e-05	2	0.20202	5	0.457038
Established	ATM	chr11_108188124_C_A	Rare missense variant	43/63	c.6223C>A	p.(His2075Asn)	-	-	1	0.10101	-	-
Established	ATM	chr11_108192050_T_C	Rare missense variant	45/63	c.6475T>C	p.(Cys2159Arg)	Uncertain significance	-	1	0.10101	-	-
Established	ATM	chr11_108196186_A_C	Rare missense variant	46/63	c.6722A>C	p.(Asn2241Thr)	Uncertain significance	-	-	-	1	0.0914077
Established	ATM	chr11_108196951_C_T	Rare missense variant	47/63	c.6974C>T	p.(Ala2325Val)	Uncertain significance	1.76e-05	2	0.20202	4	0.365631
Established	ATM	chr11_108198475_A_C	Rare missense variant	48/63	c.7079A>C	p.(Tyr2360Ser)	Uncertain significance	-	1	0.10101	-	-
Established	ATM	chr11_108202177_G_A	Rare missense variant	51/63	c.7522G>A	p.(Gly2508Arg)	Uncertain significance	1.76e-05	2	0.20202	1	0.0914077
Established	ATM	chr11_108204685_T_C	Rare missense variant	54/63	c.8000T>C	p.(Met2667Thr)	Uncertain significance	8.81e-06	1	0.10101	1	0.0914077
Established	ATM	chr11_108205732_A_G	Rare missense variant	55/63	c.8047A>G	p.(Ile2683Val)	Uncertain significance	1.76e-05	11	1.11111	6	0.548446
Established	ATM	chr11_108205751_A_G	Rare missense variant	55/63	c.8066A>G	p.(Glu2689Gly)	Uncertain significance	8.8e-06	3	0.30303	-	-
Established	ATM	chr11_108206572_G_T	Rare missense variant	56/63	c.8152G>T	p.(Gly2718Cys)	-	-	1	0.10101	-	-
Established	ATM	chr11_108213992_C_T	Rare missense variant	57/63	c.8312C>T	p.(Thr2771Ile)	Uncertain significance	-	2	0.20202	1	0.0914077
Established	ATM	chr11_108216546_G_A	Rare missense variant	58/63	c.8495G>A	p.(Arg2832His)	Uncertain significance	7.92e-05	-	-	1	0.0914077
Established	ATM	chr11_108224528_C_T	Rare missense variant	60/63	c.8707C>T	p.(Pro2903Ser)	Uncertain significance	-	1	0.10101	-	-
Established	ATM	chr11_108224555_A_G	Rare missense variant	60/63	c.8734A>G	p.(Arg2912Gly)	Uncertain significance	0.000413252	1	0.10101	1	0.0914077
Established	BARD1	chr2_215645882_A_T	Rare missense variant	4/11	c.716T>A	p.(Leu239Gln)	Conflicting interpretations of pathogenicity	0.000174429	6	0.606061	4	0.365631
Established	BARD1	chr2_215645849_G_T	Rare missense variant	4/11	c.749C>A	p.(Ser250Tyr)	Uncertain significance	-	2	0.20202	1	0.0914077
Established	BARD1	chr2_215646005_G_A	Rare missense variant	4/11	c.593C>T	p.(Ala198Val)	Uncertain significance	-	4	0.40404	4	0.365631
Established	BARD1	chr2_215593628_G_C	Rare missense variant	11/11	c.2106C>G	p.(Ile702Met)	Conflicting interpretations of pathogenicity	-	1	0.10101	-	-
Established	BARD1	chr2_215646062_G_A	Rare missense variant	4/11	c.536C>T	p.(Ser179Leu)	Uncertain significance	-	1	0.10101	1	0.0914077
Established	BARD1	chr2_215645840_T_G	Rare missense variant	4/11	c.758A>C	p.(Gln253Pro)	Uncertain significance	-	-	-	1	0.0914077
Established	BARD1	chr2_215593459_G_A	Rare missense variant	11/11	c.2275C>T	p.(Pro759Ser)	Uncertain significance	8.8e-06	-	-	1	0.0914077
Established	BARD1	chr2_215610538_A_G	Rare missense variant	8/11	c.1718T>C	p.(Ile573Thr)	Uncertain significance	4.4e-05	-	-	1	0.0914077
Established	BRCA1	chr17_41219694_C_A	Rare missense variant	16/23	c.5005G>T	p.(Ala1669Ser)	Conflicting interpretations of pathogenicity	9.68e-05	1	0.10101	1	0.0914077
Established	BRCA1	chr17_41246298_T_C	Rare missense variant	10/23	c.1250A>G	p.(Asn417Ser)	Conflicting interpretations of pathogenicity	-	6	0.606061	1	0.0914077
Established	BRCA1	chr17_41267770_G_T	Rare missense variant	3/23	c.107C>A	p.(Ser36Tyr)	Uncertain significance	8.82e-06	9	0.909091	4	0.365631
Established	BRCA1	chr17_41244124_C_G	Rare missense variant	10/23	c.3424G>C	p.(Ala1142Pro)	Conflicting interpretations of pathogenicity	-	2	0.20202	-	-
Established	BRCA1	chr17_41245129_C_T	Rare missense variant	10/23	c.2419G>A	p.(Ala807Thr)	Uncertain significance	-	1	0.10101	-	-
Established	BRCA1	chr17_41245399_C_T	Rare missense variant	10/23	c.2149G>A	p.(Glu717Lys)	-	-	1	0.10101	-	-
Established	BRCA1	chr17_41243517_T_C	Rare missense variant	10/23	c.4031A>G	p.(Asp1344Gly)	Conflicting interpretations of pathogenicity	-	2	0.20202	1	0.0914077
Established	BRCA1	chr17_41223165_C_T	Rare missense variant	15/23	c.4766G>A	p.(Arg1589His)	Conflicting interpretations of pathogenicity	8.8e-06	-	-	2	0.182815
Established	BRCA1	chr17_41276095_G_A	Rare missense variant	2/23	c.19C>T	p.(Arg7Cys)	Conflicting interpretations of pathogenicity	5.2925e-05	-	-	1	0.0914077
Established	BRCA1	chr17_41223069_T_C	Rare missense variant	15/23	c.4862A>G	p.(Asp1621Gly)	Uncertain significance	-	1	0.10101	-	-
Established	BRCA1	chr17_41244015_C_A	Rare missense variant	10/23	c.3533G>T	p.(Ser1178Ile)	Uncertain significance	-	1	0.10101	-	-
Established	BRCA2	chr13_32971161_G_A	Rare missense variant	26/27	c.9628G>A	p.(Gly3210Ser)	Uncertain significance	-	2	0.20202	5	0.457038
Established	BRCA2	chr13_32914152_C_T	Rare missense variant	11/27	c.5660C>T	p.(Thr1887Met)	Uncertain significance	8.85e-06	6	0.606061	4	0.365631
Established	BRCA2	chr13_32971119_A_G	Rare missense variant	26/27	c.9586A>G	p.(Lys3196Glu)	Conflicting interpretations of pathogenicity	0.000123116	1	0.10101	2	0.182815
Established	BRCA2	chr13_32910434_T_A	Rare missense variant	11/27	c.1942T>A	p.(Ser648Thr)	Uncertain significance	-	-	-	2	0.182815
Established	BRCA2	chr13_32906415_G_A	Rare missense variant	10/27	c.800G>A	p.(Gly267Glu)	Conflicting interpretations of pathogenicity	5.38e-05	2	0.20202	3	0.274223
Established	BRCA2	chr13_32931886_C_T	Rare missense variant	16/27	c.7625C>T	p.(Thr2542Met)	Conflicting interpretations of pathogenicity	-	2	0.20202	3	0.274223
Established	BRCA2	chr13_32906786_T_G	Rare missense variant	10/27	c.1171T>G	p.(Leu391Val)	-	-	-	-	1	0.0914077
Established	BRCA2	chr13_32914175_G_C	Rare missense variant	11/27	c.5683G>C	p.(Glu1895Gln)	Not provided	-	-	-	1	0.0914077
Established	BRCA2	chr13_32913420_T_C	Rare missense variant	11/27	c.4928T>C	p.(Val1643Ala)	Conflicting interpretations of pathogenicity	2.69e-05	1	0.10101	1	0.0914077
Established	BRCA2	chr13_32912254_G_T	Rare missense variant	11/27	c.3762G>T	p.(Glu1254Asp)	Conflicting interpretations of pathogenicity	8.97e-06	2	0.20202	4	0.365631
Established	BRCA2	chr13_32944678_G_A	Rare missense variant	19/27	c.8471G>A	p.(Arg2824Lys)	Uncertain significance	-	-	-	1	0.0914077
Established	BRCA2	chr13_32937455_A_G	Rare missense variant	18/27	c.8116A>G	p.(Asn2706Asp)	Uncertain significance	-	1	0.10101	-	-
Established	BRCA2	chr13_32972435_A_C	Rare missense variant	27/27	c.9785A>C	p.(Gln3262Pro)	Conflicting interpretations of pathogenicity	-	2	0.20202	3	0.274223
Established	BRCA2	chr13_32971045_T_A	Rare missense variant	26/27	c.9512T>A	p.(Ile3171Lys)	Uncertain significance	-	3	0.30303	1	0.0914077
Established	BRCA2	chr13_32907408_C_T	Rare missense variant	10/27	c.1793C>T	p.(Thr598Ile)	Uncertain significance	-	-	-	1	0.0914077
Established	BRCA2	chr13_32905058_T_A	Rare missense variant	9/27	c.684T>A	p.(Asn228Lys)	-	-	1	0.10101	1	0.0914077
Established	BRCA2	chr13_32914127_G_A	Rare missense variant	11/27	c.5635G>A	p.(Glu1879Lys)	Conflicting interpretations of pathogenicity	0.000239417	1	0.10101	1	0.0914077
Established	BRCA2	chr13_32914352_A_G	Rare missense variant	11/27	c.5860A>G	p.(Thr1954Ala)	Uncertain significance	-	1	0.10101	-	-
Established	BRCA2	chr13_32913777_A_G	Rare missense variant	11/27	c.5285A>G	p.(Tyr1762Cys)	Uncertain significance	-	2	0.20202	4	0.365631
Established	BRCA2	chr13_32914664_T_A	Rare missense variant	11/27	c.6172T>A	p.(Phe2058Ile)	Conflicting interpretations of pathogenicity	8.81e-06	1	0.10101	1	0.0914077
Established	BRCA2	chr13_32907368_A_C	Rare missense variant	10/27	c.1753A>C	p.(Lys585Gln)	-	-	-	-	1	0.0914077
Established	BRCA2	chr13_32893337_C_T	Rare missense variant	3/27	c.191C>T	p.(Thr64Ile)	Uncertain significance	8.8e-06	1	0.10101	1	0.0914077
Established	BRCA2	chr13_32953580_G_A	Rare missense variant	22/27	c.8881G>A	p.(Gly2961Ser)	Uncertain significance	-	-	-	1	0.0914077
Established	BRCA2	chr13_32918770_C_T	Rare missense variant	12/27	c.6917C>T	p.(Ala2306Val)	Uncertain significance	-	2	0.20202	1	0.0914077
Established	BRCA2	chr13_32929269_A_C	Rare missense variant	14/27	c.7279A>C	p.(Asn2427His)	Uncertain significance	-	1	0.10101	1	0.0914077
Established	BRCA2	chr13_32911116_T_G	Rare missense variant	11/27	c.2624T>G	p.(Val875Gly)	-	-	-	-	1	0.0914077
Established	BRCA2	chr13_32911794_A_G	Rare missense variant	11/27	c.3302A>G	p.(His1101Arg)	Conflicting interpretations of pathogenicity	9.34e-06	-	-	1	0.0914077
Established	BRCA2	chr13_32937331_T_G	Rare missense variant	18/27	c.7992T>G	p.(Ile2664Met)	Conflicting interpretations of pathogenicity	-	2	0.20202	4	0.365631
Established	BRCA2	chr13_32913277_G_T	Rare missense variant	11/27	c.4785G>T	p.(Gln1595His)	Uncertain significance	-	-	-	1	0.0914077
Established	BRCA2	chr13_32906859_A_G	Rare missense variant	10/27	c.1244A>G	p.(His415Arg)	Conflicting interpretations of pathogenicity	8.84e-06	1	0.10101	-	-
Established	BRCA2	chr13_32972804_G_A	Rare missense variant	27/27	c.10154G>A	p.(Arg3385His)	Conflicting interpretations of pathogenicity	2.64e-05	1	0.10101	-	-
Established	BRCA2	chr13_32906471_T_C	Rare missense variant	10/27	c.856T>C	p.(Ser286Pro)	Conflicting interpretations of pathogenicity	2.71e-05	1	0.10101	-	-
Established	BRCA2	chr13_32914593_G_A	Rare missense variant	11/27	c.6101G>A	p.(Arg2034His)	Conflicting interpretations of pathogenicity	8.81e-06	1	0.10101	-	-
Established	BRCA2	chr13_32953617_G_A	Rare missense variant	22/27	c.8918G>A	p.(Arg2973His)	Conflicting interpretations of pathogenicity	3.56e-05	1	0.10101	-	-
Established	BRCA2	chr13_32907189_C_T	Rare missense variant	10/27	c.1574C>T	p.(Thr525Ile)	Uncertain significance	-	1	0.10101	-	-
Established	BRCA2	chr13_32954049_C_T	Rare missense variant	23/27	c.9116C>T	p.(Pro3039Leu)	Conflicting interpretations of pathogenicity	7.17e-05	1	0.10101	-	-
Established	BRCA2	chr13_32972336_C_T	Rare missense variant	27/27	c.9686C>T	p.(Pro3229Leu)	Uncertain significance	-	1	0.10101	-	-
Established	BRCA2	chr13_32914389_A_G	Rare missense variant	11/27	c.5897A>G	p.(His1966Arg)	Conflicting interpretations of pathogenicity	3.52e-05	1	0.10101	-	-
Established	BRCA2	chr13_32893412_C_T	Rare missense variant	3/27	c.266C>T	p.(Pro89Leu)	Uncertain significance	1.7596e-05	1	0.10101	-	-
Established	BRCA2	chr13_32911821_A_G	Rare missense variant	11/27	c.3329A>G	p.(Glu1110Gly)	Uncertain significance	9.16e-06	1	0.10101	-	-
Established	BRCA2	chr13_32913842_A_C	Rare missense variant	11/27	c.5350A>C	p.(Asn1784His)	Uncertain significance	-	1	0.10101	-	-
Established	BRCA2	chr13_32913975_A_G	Rare missense variant	11/27	c.5483A>G	p.(Lys1828Arg)	Uncertain significance	-	1	0.10101	-	-
Established	BRCA2	chr13_32911565_A_G	Rare missense variant	11/27	c.3073A>G	p.(Lys1025Glu)	Conflicting interpretations of pathogenicity	9.72e-05	-	-	1	0.0914077
Established	BRCA2	chr13_32911122_C_G	Rare missense variant	11/27	c.2630C>G	p.(Pro877Arg)	-	-	-	-	1	0.0914077
Other	BABAM2	chr2_28464207_A_C	Rare missense variant	9/13	c.798A>C	p.(Gln266His)	-	8.79e-06	-	-	2	0.182815
Other	BABAM2	chr2_28248261_A_G	Rare missense variant	5/13	c.469A>G	p.(Ile157Val)	-	5.79e-05	1	0.10101	-	-
Other	BRIP1	chr17_59876530_C_T	Rare missense variant	9/20	c.1271G>A	p.(Ser424Asn)	Uncertain significance	8.8e-06	2	0.20202	4	0.365631
Other	BRIP1	chr17_59885949_G_A	Rare missense variant	7/20	c.797C>T	p.(Thr266Met)	Uncertain significance	5.29e-05	9	0.909091	4	0.365631
Other	BRIP1	chr17_59770802_C_T	Rare missense variant	18/20	c.2564G>A	p.(Arg855His)	Uncertain significance	8.8e-06	-	-	1	0.0914077
Other	BRIP1	chr17_59820415_T_C	Rare missense variant	16/20	c.2338A>G	p.(Ile780Val)	Uncertain significance	-	4	0.40404	3	0.274223
Other	BRIP1	chr17_59937223_G_C	Rare missense variant	3/20	c.139C>G	p.(Pro47Ala)	Conflicting interpretations of pathogenicity	0.00046609	1	0.10101	4	0.365631
Other	BRIP1	chr17_59878700_A_G	Rare missense variant	8/20	c.1054T>C	p.(Tyr352His)	Uncertain significance	8.8e-06	2	0.20202	2	0.182815
Other	BRIP1	chr17_59763244_G_A	Rare missense variant	19/20	c.2858C>T	p.(Thr953Ile)	Uncertain significance	8.82e-06	1	0.10101	2	0.182815
Other	BRIP1	chr17_59885968_T_C	Rare missense variant	7/20	c.778A>G	p.(Thr260Ala)	Conflicting interpretations of pathogenicity	3.53e-05	2	0.20202	-	-
Other	BRIP1	chr17_59820469_G_A	Rare missense variant	16/20	c.2284C>T	p.(Arg762Cys)	Uncertain significance	2.64e-05	2	0.20202	-	-
Other	BRIP1	chr17_59853804_C_G	Rare missense variant	14/20	c.2055G>C	p.(Gln685His)	Uncertain significance	-	1	0.10101	-	-
Other	BRIP1	chr17_59926512_C_T	Rare missense variant	5/20	c.485G>A	p.(Arg162Gln)	Uncertain significance	1.76e-05	1	0.10101	1	0.0914077
Other	BRIP1	chr17_59763271_T_G	Rare missense variant	19/20	c.2831A>C	p.(Gln944Pro)	Uncertain significance	8.8e-06	1	0.10101	-	-
Other	BRIP1	chr17_59853812_C_G	Rare missense variant	14/20	c.2047G>C	p.(Val683Leu)	Uncertain significance	8.8e-06	1	0.10101	-	-
Other	BRIP1	chr17_59760836_T_C	Rare missense variant	20/20	c.3571A>G	p.(Ile1191Val)	Conflicting interpretations of pathogenicity	5.29e-05	1	0.10101	1	0.0914077
Other	BRIP1	chr17_59761055_T_A	Rare missense variant	20/20	c.3352A>T	p.(Asn1118Tyr)	-	-	1	0.10101	1	0.0914077
Other	BRIP1	chr17_59876479_A_C	Rare missense variant	9/20	c.1322T>G	p.(Val441Gly)	Uncertain significance	-	1	0.10101	-	-
Other	BRIP1	chr17_59761304_G_A	Rare missense variant	20/20	c.3103C>T	p.(Arg1035Cys)	Conflicting interpretations of pathogenicity	9.67e-05	1	0.10101	-	-
Other	BRIP1	chr17_59853772_G_A	Rare missense variant	14/20	c.2087C>T	p.(Pro696Leu)	Uncertain significance	9.68e-05	1	0.10101	-	-
Other	BRIP1	chr17_59761337_C_T	Rare missense variant	20/20	c.3070G>A	p.(Gly1024Arg)	Conflicting interpretations of pathogenicity	-	-	-	1	0.0914077
Other	CDH1	chr16_68855997_T_C	Rare missense variant	12/16	c.1805T>C	p.(Phe602Ser)	-	-	-	-	1	0.0914077
Other	CDH1	chr16_68835695_A_T	Rare missense variant	3/16	c.286A>T	p.(Ile96Phe)	Uncertain significance	-	1	0.10101	2	0.182815
Other	CDH1	chr16_68772276_C_T	Rare missense variant	2/16	c.125C>T	p.(Pro42Leu)	Uncertain significance	-	1	0.10101	-	-
Other	CDH1	chr16_68845655_G_A	Rare missense variant	7/16	c.901G>A	p.(Ala301Thr)	Conflicting interpretations of pathogenicity	1.76e-05	2	0.20202	-	-
Other	CDH1	chr16_68862142_C_T	Rare missense variant	14/16	c.2230C>T	p.(Pro744Ser)	Uncertain significance	-	-	-	1	0.0914077
Other	CDH1	chr16_68844208_G_T	Rare missense variant	6/16	c.796G>T	p.(Val266Phe)	Uncertain significance	-	-	-	1	0.0914077
Other	CDH1	chr16_68862106_C_T	Rare missense variant	14/16	c.2194C>T	p.(Arg732Trp)	Uncertain significance	-	1	0.10101	-	-
Established	CHEK2	chr22_29115452_G_A	Rare missense variant	5/15	c.614C>T	p.(Thr205Ile)	Uncertain significance	0-00000997447	-	-	1	0.0914077
Established	CHEK2	chr22_29130553_A_T	Rare missense variant	2/15	c.157T>A	p.(Ser53Thr)	Uncertain significance	6.16e-05	1	0.10101	1	0.0914077
Established	CHEK2	chr22_29121009_A_G	Rare missense variant	4/15	c.548T>C	p.(Leu183Ser)	Uncertain significance	-	2	0.20202	1	0.0914077
Established	CHEK2	chr22_29121265_C_T	Rare missense variant	3/15	c.410G>A	p.(Arg137Gln)	Conflicting interpretations of pathogenicity	0.000237672	5	0.505051	3	0.274223
Established	CHEK2	chr22_29130502_C_T	Rare missense variant	2/15	c.208G>A	p.(Glu70Lys)	Uncertain significance	-	-	-	1	0.0914077
Established	CHEK2	chr22_29130645_T_C	Rare missense variant	2/15	c.65A>G	p.(His22Arg)	Uncertain significance	-	2	0.20202	1	0.0914077
Established	CHEK2	chr22_29099495_T_G	Rare missense variant	8/15	c.906A>C	p.(Glu302Asp)	Uncertain significance	4.66e-05	-	-	1	0.0914077
Established	CHEK2	chr22_29092947_C_T	Rare missense variant	10/15	c.1037G>A	p.(Arg346His)	Conflicting interpretations of pathogenicity	1.76e-05	1	0.10101	-	-
Established	CHEK2	chr22_29107953_C_G	Rare missense variant	6/15	c.736G>C	p.(Val246Leu)	Uncertain significance	8.89e-06	-	-	2	0.182815
Established	CHEK2	chr22_29091758_C_T	Rare missense variant	11/15	c.1199G>A	p.(Gly400Glu)	Uncertain significance	-	1	0.10101	-	-
Established	CHEK2	chr22_29105998_T_C	Rare missense variant	7/15	c.842A>G	p.(Asn281Ser)	Uncertain significance	8.9e-06	3	0.30303	-	-
Established	CHEK2	chr22_29121321_G_T	Rare missense variant	3/15	c.354C>A	p.(Asp118Glu)	Uncertain significance	1.76e-05	2	0.20202	-	-
Established	CHEK2	chr22_29115458_T_C	Rare missense variant	5/15	c.608A>G	p.(Asp203Gly)	Uncertain significance	-	2	0.20202	-	-
Established	CHEK2	chr22_29091178_C_A	Rare missense variant	12/15	c.1312G>T	p.(Asp438Tyr)	Conflicting interpretations of pathogenicity	0.000458732	-	-	1	0.0914077
Established	CHEK2	chr22_29106032_C_T	Rare missense variant	7/15	c.808G>A	p.(Val270Ile)	Uncertain significance	-	-	-	2	0.182815
Established	CHEK2	chr22_29091861_T_C	Rare missense variant	11/15	c.1096A>G	p.(Ile366Val)	Uncertain significance	-	1	0.10101	-	-
Established	CHEK2	chr22_29130471_G_T	Rare missense variant	2/15	c.239C>A	p.(Pro80His)	Uncertain significance	-	-	-	1	0.0914077
Established	CHEK2	chr22_29083913_C_T	Rare missense variant	15/15	c.1604G>A	p.(Arg535His)	Conflicting interpretations of pathogenicity	-	1	0.10101	-	-
Other	EPCAM	chr2_47601013_C_T	Rare missense variant	3/9	c.251C>T	p.(Pro84Leu)	-	-	2	0.20202	1	0.0914077
Other	EPCAM	chr2_47601096_G_A	Rare missense variant	3/9	c.334G>A	p.(Gly112Ser)	-	3.52e-05	1	0.10101	-	-
Other	EPCAM	chr2_47604210_T_A	Rare missense variant	5/9	c.549T>A	p.(Ser183Arg)	-	-	1	0.10101	-	-
Other	EPCAM	chr2_47606939_A_G	Rare missense variant	7/9	c.689A>G	p.(Lys230Arg)	-	-	1	0.10101	-	-
Other	FANCC	chr9_97869475_G_A	Rare missense variant	14/15	c.1406C>T	p.(Thr469Met)	Uncertain significance	7.92e-05	6	0.606061	9	0.822669
Other	FANCC	chr9_97864012_T_G	Rare missense variant	15/15	c.1654A>C	p.(Lys552Gln)	Uncertain significance	-	-	-	1	0.0914077
Other	FANCC	chr9_97887430_T_C	Rare missense variant	10/15	c.934A>G	p.(Ile312Val)	Conflicting interpretations of pathogenicity	0.00047465	5	0.505051	5	0.457038
Other	FANCC	chr9_97887408_G_A	Rare missense variant	10/15	c.956C>T	p.(Thr319Met)	Uncertain significance	1.76e-05	2	0.20202	2	0.182815
Other	FANCC	chr9_98011546_A_C	Rare missense variant	2/15	c.28T>G	p.(Cys10Gly)	Uncertain significance	4.42e-05	-	-	1	0.0914077
Other	FANCC	chr9_98002941_G_C	Rare missense variant	4/15	c.335C>G	p.(Ser112Cys)	-	-	-	-	1	0.0914077
Other	FANCC	chr9_97869518_C_A	Rare missense variant	14/15	c.1363G>T	p.(Ala455Ser)	Uncertain significance	3.53e-05	4	0.40404	1	0.0914077
Other	FANCC	chr9_97869376_T_C	Rare missense variant	14/15	c.1505A>G	p.(His502Arg)	Uncertain significance	-	2	0.20202	-	-
Other	FANCC	chr9_97934380_G_C	Rare missense variant	5/15	c.395C>G	p.(Ala132Gly)	Conflicting interpretations of pathogenicity	5.2829e-05	1	0.10101	1	0.0914077
Other	FANCC	chr9_98011545_C_T	Rare missense variant	2/15	c.29G>A	p.(Cys10Tyr)	Conflicting interpretations of pathogenicity	0.000494577	-	-	2	0.182815
Other	FANCC	chr9_97912323_G_A	Rare missense variant	7/15	c.568C>T	p.(Leu190Phe)	Uncertain significance	-	1	0.10101	1	0.0914077
Other	FANCC	chr9_97864023_C_T	Rare missense variant	15/15	c.1643G>A	p.(Arg548Gln)	Uncertain significance	-	1	0.10101	-	-
Other	FANCC	chr9_97876984_G_A	Rare missense variant	12/15	c.1081C>T	p.(Arg361Trp)	Uncertain significance	8.79e-06	1	0.10101	-	-
Other	FANCM	chr14_45650889_G_A	Rare missense variant	16/23	c.4367G>A	p.(Arg1456His)	Uncertain significance	9.76e-05	1	0.10101	4	0.365631
Other	FANCM	chr14_45618088_C_T	Rare missense variant	4/23	c.808C>T	p.(Arg270Cys)	Uncertain significance	3.52e-05	-	-	1	0.0914077
Other	FANCM	chr14_45645994_C_T	Rare missense variant	14/23	c.4037C>T	p.(Thr1346Ile)	-	-	-	-	2	0.182815
Other	FANCM	chr14_45642363_C_T	Rare missense variant	13/23	c.2266C>T	p.(Arg756Cys)	Uncertain significance	6.16e-05	2	0.20202	3	0.274223
Other	FANCM	chr14_45605287_G_A	Rare missense variant	1/23	c.53G>A	p.(Arg18Gln)	Uncertain significance	0.000150634	4	0.40404	7	0.639854
Other	FANCM	chr14_45645006_C_T	Rare missense variant	14/23	c.3049C>T	p.(Leu1017Phe)	Uncertain significance	1.77e-05	-	-	2	0.182815
Other	FANCM	chr14_45665726_G_A	Rare missense variant	21/23	c.5692G>A	p.(Val1898Met)	-	8.81e-06	2	0.20202	3	0.274223
Other	FANCM	chr14_45644794_A_G	Rare missense variant	14/23	c.2837A>G	p.(Tyr946Cys)	-	8.85e-06	1	0.10101	1	0.0914077
Other	FANCM	chr14_45644707_T_C	Rare missense variant	14/23	c.2750T>C	p.(Ile917Thr)	Uncertain significance	8.85e-06	5	0.505051	3	0.274223
Other	FANCM	chr14_45605413_C_A	Rare missense variant	1/23	c.179C>A	p.(Ala60Glu)	Uncertain significance	6.15e-05	1	0.10101	2	0.182815
Other	FANCM	chr14_45605503_C_G	Rare missense variant	1/23	c.269C>G	p.(Pro90Arg)	-	-	1	0.10101	-	-
Other	FANCM	chr14_45650888_C_T	Rare missense variant	16/23	c.4366C>T	p.(Arg1456Cys)	Uncertain significance	0.000461296	2	0.20202	1	0.0914077
Other	FANCM	chr14_45605317_G_T	Rare missense variant	1/23	c.83G>T	p.(Gly28Val)	Uncertain significance	-	1	0.10101	-	-
Other	FANCM	chr14_45646150_A_G	Rare missense variant	14/23	c.4193A>G	p.(Tyr1398Cys)	Uncertain significance	-	1	0.10101	-	-
Other	FANCM	chr14_45644847_G_A	Rare missense variant	14/23	c.2890G>A	p.(Glu964Lys)	Uncertain significance	2.66e-05	2	0.20202	2	0.182815
Other	FANCM	chr14_45639947_C_T	Rare missense variant	12/23	c.2158C>T	p.(Pro720Ser)	Uncertain significance	3.53e-05	-	-	2	0.182815
Other	FANCM	chr14_45645949_C_T	Rare missense variant	14/23	c.3992C>T	p.(Pro1331Leu)	Uncertain significance	0.00015996	1	0.10101	1	0.0914077
Other	FANCM	chr14_45644401_C_T	Rare missense variant	14/23	c.2444C>T	p.(Ser815Leu)	Uncertain significance	1.77e-05	1	0.10101	-	-
Other	FANCM	chr14_45639897_T_G	Rare missense variant	12/23	c.2108T>G	p.(Ile703Arg)	Uncertain significance	-	1	0.10101	-	-
Other	FANCM	chr14_45624632_G_A	Rare missense variant	8/23	c.1366G>A	p.(Val456Ile)	Uncertain significance	6.17e-05	5	0.505051	7	0.639854
Other	FANCM	chr14_45646083_G_A	Rare missense variant	14/23	c.4126G>A	p.(Ala1376Thr)	Uncertain significance	1.78e-05	1	0.10101	-	-
Other	FANCM	chr14_45654570_A_G	Rare missense variant	18/23	c.4666A>G	p.(Ile1556Val)	-	8.26e-05	-	-	1	0.0914077
Other	FANCM	chr14_45645253_G_A	Rare missense variant	14/23	c.3296G>A	p.(Arg1099His)	Conflicting interpretations of pathogenicity	0.000344974	1	0.10101	-	-
Other	FANCM	chr14_45658474_C_T	Rare missense variant	20/23	c.5249C>T	p.(Pro1750Leu)	Uncertain significance	8.82e-06	3	0.30303	1	0.0914077
Other	FANCM	chr14_45645409_C_T	Rare missense variant	14/23	c.3452C>T	p.(Pro1151Leu)	-	-	1	0.10101	1	0.0914077
Other	FANCM	chr14_45665613_G_A	Rare missense variant	21/23	c.5579G>A	p.(Arg1860His)	Uncertain significance	8.79e-05	1	0.10101	-	-
Other	FANCM	chr14_45652993_G_A	Rare missense variant	17/23	c.4403G>A	p.(Ser1468Asn)	-	-	2	0.20202	-	-
Other	FANCM	chr14_45624660_A_G	Rare missense variant	8/23	c.1394A>G	p.(Asn465Ser)	Uncertain significance	2.64e-05	1	0.10101	1	0.0914077
Other	FANCM	chr14_45654505_C_T	Rare missense variant	18/23	c.4601C>T	p.(Ser1534Leu)	-	-	-	-	1	0.0914077
Other	FANCM	chr14_45657019_C_T	Rare missense variant	19/23	c.4708C>T	p.(Arg1570Cys)	Uncertain significance	5.3e-05	1	0.10101	-	-
Other	FANCM	chr14_45620631_A_G	Rare missense variant	5/23	c.950A>G	p.(Gln317Arg)	Uncertain significance	3.52e-05	1	0.10101	-	-
Other	FANCM	chr14_45654431_G_T	Rare missense variant	18/23	c.4527G>T	p.(Arg1509Ser)	-	-	2	0.20202	-	-
Other	FANCM	chr14_45665430_G_T	Rare missense variant	21/23	c.5396G>T	p.(Arg1799Ile)	Uncertain significance	-	1	0.10101	-	-
Other	FANCM	chr14_45645436_C_A	Rare missense variant	14/23	c.3479C>A	p.(Pro1160His)	-	-	1	0.10101	-	-
Other	FANCM	chr14_45645552_A_C	Rare missense variant	14/23	c.3595A>C	p.(Asn1199His)	-	-	2	0.20202	-	-
Other	FANCM	chr14_45645892_T_C	Rare missense variant	14/23	c.3935T>C	p.(Leu1312Pro)	Uncertain significance	7.95e-05	1	0.10101	-	-
Other	FANCM	chr14_45653029_A_G	Rare missense variant	17/23	c.4439A>G	p.(Gln1480Arg)	Uncertain significance	4.41e-05	1	0.10101	-	-
Other	FANCM	chr14_45667850_A_G	Rare missense variant	22/23	c.5720A>G	p.(Asp1907Gly)	-	-	1	0.10101	-	-
Other	GEN1	chr2_17952470_C_T	Rare missense variant	7/14	c.718C>T	p.(Arg240Trp)	-	2.64e-05	1	0.10101	3	0.274223
Other	GEN1	chr2_17941269_G_A	Rare missense variant	2/14	c.59G>A	p.(Arg20His)	Uncertain significance	2.64e-05	1	0.10101	2	0.182815
Other	GEN1	chr2_17955574_T_G	Rare missense variant	11/14	c.1108T>G	p.(Tyr370Asp)	Uncertain significance	1.77e-05	1	0.10101	-	-
Other	GEN1	chr2_17961279_A_C	Rare missense variant	13/14	c.1299A>C	p.(Glu433Asp)	-	-	3	0.30303	2	0.182815
Other	GEN1	chr2_17947870_A_T	Rare missense variant	5/14	c.550A>T	p.(Met184Leu)	Uncertain significance	8.82e-06	-	-	2	0.182815
Other	GEN1	chr2_17962626_C_T	Rare missense variant	14/14	c.2147C>T	p.(Thr716Ile)	-	-	-	-	1	0.0914077
Other	GEN1	chr2_17946242_A_G	Rare missense variant	4/14	c.427A>G	p.(Asn143Asp)	-	-	-	-	1	0.0914077
Other	GEN1	chr2_17955620_T_C	Rare missense variant	11/14	c.1154T>C	p.(Ile385Thr)	-	-	1	0.10101	1	0.0914077
Other	GEN1	chr2_17946179_G_C	Rare missense variant	4/14	c.364G>C	p.(Glu122Gln)	-	-	1	0.10101	-	-
Other	GEN1	chr2_17941328_A_G	Rare missense variant	2/14	c.118A>G	p.(Thr40Ala)	Uncertain significance	-	2	0.20202	-	-
Other	GEN1	chr2_17955575_A_G	Rare missense variant	11/14	c.1109A>G	p.(Tyr370Cys)	-	-	1	0.10101	-	-
Other	MEN1	chr11_64577262_G_A	Rare missense variant	2/10	c.320C>T	p.(Pro107Leu)	-	-	1	0.10101	-	-
Other	MEN1	chr11_64577253_C_T	Rare missense variant	2/10	c.329G>A	p.(Gly110Glu)	Uncertain significance	-	-	-	2	0.182815
Other	MLH1	chr3_37067449_G_C	Rare missense variant	12/19	c.1360G>C	p.(Gly454Arg)	Conflicting interpretations of pathogenicity	0.000158532	5	0.505051	9	0.822669
Other	MLH1	chr3_37042515_A_G	Rare missense variant	3/19	c.277A>G	p.(Ser93Gly)	Conflicting interpretations of pathogenicity	1.76e-05	5	0.505051	1	0.0914077
Other	MRE11A	chr11_94201026_G_A	Rare missense variant	10/20	c.1051C>T	p.(Arg351Cys)	Uncertain significance	3.52e-05	2	0.20202	2	0.182815
Other	MRE11A	chr11_94180441_C_T	Rare missense variant	15/20	c.1727G>A	p.(Arg576Gln)	Conflicting interpretations of pathogenicity	0.000298996	-	-	2	0.182815
Other	MRE11A	chr11_94197345_C_T	Rare missense variant	11/20	c.1159G>A	p.(Asp387Asn)	Uncertain significance	-	-	-	1	0.0914077
Other	MRE11A	chr11_94211916_C_T	Rare missense variant	6/20	c.529G>A	p.(Ala177Thr)	Conflicting interpretations of pathogenicity	0.000247027	7	0.707071	9	0.822669
Other	MRE11A	chr11_94192578_T_C	Rare missense variant	13/20	c.1496A>G	p.(Glu499Gly)	Uncertain significance	-	3	0.30303	-	-
Other	MRE11A	chr11_94212884_T_C	Rare missense variant	5/20	c.358A>G	p.(Ile120Val)	Uncertain significance	7.07e-05	-	-	1	0.0914077
Other	MSH2	chr2_47643484_A_G	Rare missense variant	6/16	c.992A>G	p.(Asn331Ser)	Conflicting interpretations of pathogenicity	1.7584e-05	3	0.30303	3	0.274223
Other	MSH2	chr2_47637305_G_A	Rare missense variant	3/16	c.439G>A	p.(Val147Ile)	Uncertain significance	2.64e-05	3	0.30303	6	0.548446
Other	MSH2	chr2_47637301_T_G	Rare missense variant	3/16	c.435T>G	p.(Ile145Met)	Conflicting interpretations of pathogenicity	0.000492455	4	0.40404	4	0.365631
Other	MSH2	chr2_47702191_A_G	Rare missense variant	12/16	c.1787A>G	p.(Asn596Ser)	Conflicting interpretations of pathogenicity	0.000351648	2	0.20202	3	0.274223
Other	MSH2	chr2_47707982_C_A	Rare missense variant	15/16	c.2606C>A	p.(Ala869Glu)	Conflicting interpretations of pathogenicity	1.76e-05	2	0.20202	1	0.0914077
Other	MSH2	chr2_47637423_A_G	Rare missense variant	3/16	c.557A>G	p.(Asn186Ser)	Conflicting interpretations of pathogenicity	0.000105491	1	0.10101	-	-
Other	MSH2	chr2_47630512_A_C	Rare missense variant	1/16	c.182A>C	p.(Gln61Pro)	Conflicting interpretations of pathogenicity	9.68e-06	7	0.707071	3	0.274223
Other	MSH2	chr2_47637248_C_G	Rare missense variant	3/16	c.382C>G	p.(Leu128Val)	Conflicting interpretations of pathogenicity	7.93e-05	2	0.20202	1	0.0914077
Other	MSH2	chr2_47707938_T_G	Rare missense variant	15/16	c.2562T>G	p.(Phe854Leu)	-	-	-	-	1	0.0914077
Other	MSH2	chr2_47630366_G_C	Rare missense variant	1/16	c.36G>C	p.(Glu12Asp)	Uncertain significance	-	1	0.10101	1	0.0914077
Other	MSH2	chr2_47698190_A_G	Rare missense variant	11/16	c.1748A>G	p.(Asn583Ser)	Conflicting interpretations of pathogenicity	0.00013227	-	-	1	0.0914077
Other	MSH2	chr2_47630387_C_A	Rare missense variant	1/16	c.57C>A	p.(Phe19Leu)	-	-	-	-	1	0.0914077
Other	MSH2	chr2_47643457_G_T	Rare missense variant	6/16	c.965G>T	p.(Gly322Val)	Conflicting interpretations of pathogenicity	4.4e-05	-	-	1	0.0914077
Other	MSH6	chr2_48030685_C_T	Rare missense variant	5/10	c.3299C>T	p.(Thr1100Met)	Uncertain significance	2.64e-05	-	-	1	0.0914077
Other	MSH6	chr2_48030642_C_G	Rare missense variant	5/10	c.3256C>G	p.(Pro1086Ala)	Uncertain significance	-	-	-	3	0.274223
Other	MSH6	chr2_48027214_C_G	Rare missense variant	4/10	c.2092C>G	p.(Gln698Glu)	Uncertain significance	1.77e-05	4	0.40404	3	0.274223
Other	MSH6	chr2_48030646_C_A	Rare missense variant	5/10	c.3260C>A	p.(Pro1087His)	Conflicting interpretations of pathogenicity	7.9132e-05	2	0.20202	1	0.0914077
Other	MSH6	chr2_48023069_T_G	Rare missense variant	3/10	c.494T>G	p.(Phe165Cys)	Uncertain significance	1.7588e-05	-	-	1	0.0914077
Other	MSH6	chr2_48028097_A_G	Rare missense variant	4/10	c.2975A>G	p.(Glu992Gly)	Uncertain significance	9.93e-06	2	0.20202	4	0.365631
Other	MSH6	chr2_48026661_C_G	Rare missense variant	4/10	c.1539C>G	p.(Ile513Met)	-	-	-	-	1	0.0914077
Other	MSH6	chr2_48033370_C_T	Rare missense variant	8/10	c.3674C>T	p.(Thr1225Met)	Uncertain significance	0.000123239	-	-	1	0.0914077
Other	MSH6	chr2_48033423_A_T	Rare missense variant	8/10	c.3727A>T	p.(Thr1243Ser)	Conflicting interpretations of pathogenicity	8.81e-05	6	0.606061	1	0.0914077
Other	MSH6	chr2_48023060_G_C	Rare missense variant	3/10	c.485G>C	p.(Gly162Ala)	Uncertain significance	-	3	0.30303	-	-
Other	MSH6	chr2_48026896_G_A	Rare missense variant	4/10	c.1774G>A	p.(Val592Ile)	Uncertain significance	-	3	0.30303	-	-
Other	MSH6	chr2_48030811_C_T	Rare missense variant	5/10	c.3425C>T	p.(Thr1142Met)	Uncertain significance	3.52e-05	1	0.10101	-	-
Other	MSH6	chr2_48026873_C_G	Rare missense variant	4/10	c.1751C>G	p.(Thr584Ser)	Uncertain significance	-	2	0.20202	1	0.0914077
Other	MSH6	chr2_48028048_C_T	Rare missense variant	4/10	c.2926C>T	p.(Arg976Cys)	Conflicting interpretations of pathogenicity	-	1	0.10101	-	-
Other	MUTYH	chr1_45797707_C_T	Rare missense variant	11/16	c.985G>A	p.(Val329Met)	Conflicting interpretations of pathogenicity	0.000114314	3	0.30303	4	0.365631
Other	MUTYH	chr1_45797846_G_A	Rare missense variant	10/16	c.925C>T	p.(Arg309Cys)	Conflicting interpretations of pathogenicity	0.0008886	15	1.51515	10	0.914077
Other	MUTYH	chr1_45798466_C_T	Rare missense variant	7/16	c.545G>A	p.(Arg182His)	Pathogenic	2.64e-05	1	0.10101	1	0.0914077
Other	MUTYH	chr1_45797870_G_A	Rare missense variant	10/16	c.901C>T	p.(Pro301Ser)	Uncertain significance	-	3	0.30303	1	0.0914077
Other	MUTYH	chr1_45797515_T_C	Rare missense variant	12/16	c.1004A>G	p.(Asn335Ser)	Uncertain significance	9.72e-06	1	0.10101	-	-
Other	MUTYH	chr1_45798117_C_T	Rare missense variant	9/16	c.734G>A	p.(Arg245His)	Pathogenic/Likely pathogenic	0.000141555	3	0.30303	2	0.182815
Other	MUTYH	chr1_45798329_G_A	Rare missense variant	8/16	c.607C>T	p.(Arg203Cys)	Uncertain significance	8.79e-06	-	-	1	0.0914077
Other	MUTYH	chr1_45799257_G_T	Rare missense variant	3/16	c.176C>A	p.(Ala59Asp)	-	-	-	-	2	0.182815
Other	MUTYH	chr1_45800164_C_T	Rare missense variant	2/16	c.56G>A	p.(Arg19Gln)	Uncertain significance	5.27e-05	-	-	4	0.365631
Other	NBN	chr8_90993110_T_C	Rare missense variant	4/16	c.332A>G	p.(Glu111Gly)	Uncertain significance	-	1	0.10101	8	0.731261
Other	NBN	chr8_90993732_G_A	Rare missense variant	3/16	c.191C>T	p.(Pro64Leu)	Uncertain significance	-	1	0.10101	1	0.0914077
Other	NBN	chr8_90993017_T_C	Rare missense variant	4/16	c.425A>G	p.(Asn142Ser)	Conflicting interpretations of pathogenicity	0.000202365	3	0.30303	3	0.274223
Other	NBN	chr8_90990509_C_G	Rare missense variant	5/16	c.523G>C	p.(Glu175Gln)	Uncertain significance	-	3	0.30303	1	0.0914077
Other	NBN	chr8_90960096_G_A	Rare missense variant	12/16	c.1870C>T	p.(Arg624Cys)	Conflicting interpretations of pathogenicity	-	6	0.606061	1	0.0914077
Other	NBN	chr8_90967535_T_C	Rare missense variant	10/16	c.1373A>G	p.(Tyr458Cys)	Uncertain significance	8.807e-06	1	0.10101	2	0.182815
Other	NBN	chr8_90965791_G_T	Rare missense variant	11/16	c.1526C>A	p.(Ser509Tyr)	Uncertain significance	-	2	0.20202	1	0.0914077
Other	NBN	chr8_90965698_T_C	Rare missense variant	11/16	c.1619A>G	p.(His540Arg)	Uncertain significance	8.81e-06	1	0.10101	-	-
Other	NBN	chr8_90967591_T_C	Rare missense variant	10/16	c.1317A>G	p.(Ile439Met)	Conflicting interpretations of pathogenicity	-	1	0.10101	-	-
Other	NBN	chr8_90990458_G_C	Rare missense variant	5/16	c.574C>G	p.(Gln192Glu)	-	-	1	0.10101	-	-
Other	NBN	chr8_90967521_T_C	Rare missense variant	10/16	c.1387A>G	p.(Thr463Ala)	Uncertain significance	-	1	0.10101	2	0.182815
Other	NBN	chr8_90949260_A_T	Rare missense variant	15/16	c.2228T>A	p.(Leu743His)	-	-	-	-	1	0.0914077
Other	NBN	chr8_90955516_T_A	Rare missense variant	14/16	c.2149A>T	p.(Thr717Ser)	Uncertain significance	-	-	-	1	0.0914077
Other	NBN	chr8_90993102_C_A	Rare missense variant	4/16	c.340G>T	p.(Val114Phe)	Uncertain significance	-	1	0.10101	1	0.0914077
Other	NBN	chr8_90993657_C_T	Rare missense variant	3/16	c.266G>A	p.(Arg89Gln)	Conflicting interpretations of pathogenicity	1.76e-05	1	0.10101	-	-
Other	NBN	chr8_90971017_G_A	Rare missense variant	9/16	c.1060C>T	p.(Pro354Ser)	Uncertain significance	8.79e-06	3	0.30303	1	0.0914077
Other	NBN	chr8_90967714_T_G	Rare missense variant	10/16	c.1194A>C	p.(Gln398His)	Uncertain significance	8.81e-06	1	0.10101	-	-
Other	NF1	chr17_29559872_G_A	Rare missense variant	26/57	c.3469G>A	p.(Val1157Ile)	Uncertain significance	-	1	0.10101	1	0.0914077
Other	NF1	chr17_29685568_A_G	Rare missense variant	54/57	c.7978A>G	p.(Ile2660Val)	Conflicting interpretations of pathogenicity	0.000140751	2	0.20202	4	0.365631
Other	NF1	chr17_29552158_G_A	Rare missense variant	17/57	c.1891G>A	p.(Gly631Arg)	Conflicting interpretations of pathogenicity	8.8e-06	1	0.10101	1	0.0914077
Other	NF1	chr17_29665117_C_T	Rare missense variant	44/57	c.6716C>T	p.(Ser2239Phe)	Uncertain significance	8.79e-06	1	0.10101	4	0.365631
Other	NF1	chr17_29533336_C_T	Rare missense variant	12/57	c.1339C>T	p.(Leu447Phe)	-	-	1	0.10101	-	-
Other	NF1	chr17_29562631_T_G	Rare missense variant	28/57	c.3711T>G	p.(Asp1237Glu)	Uncertain significance	-	2	0.20202	1	0.0914077
Other	NF1	chr17_29559839_G_A	Rare missense variant	26/57	c.3436G>A	p.(Val1146Ile)	Conflicting interpretations of pathogenicity	0.000193492	2	0.20202	1	0.0914077
Other	NF1	chr17_29527452_G_A	Rare missense variant	9/57	c.901G>A	p.(Asp301Asn)	Uncertain significance	-	1	0.10101	-	-
Other	NF1	chr17_29676261_A_G	Rare missense variant	48/57	c.7250A>G	p.(Tyr2417Cys)	Uncertain significance	-	-	-	1	0.0914077
Other	NF1	chr17_29664885_G_A	Rare missense variant	43/57	c.6628G>A	p.(Glu2210Lys)	Uncertain significance	-	4	0.40404	3	0.274223
Other	NF1	chr17_29556256_G_A	Rare missense variant	21/57	c.2623G>A	p.(Gly875Ser)	Uncertain significance	2.65e-05	1	0.10101	1	0.0914077
Other	NF1	chr17_29497013_A_G	Rare missense variant	5/57	c.584A>G	p.(Lys195Arg)	Conflicting interpretations of pathogenicity	1.77e-05	-	-	1	0.0914077
Other	NF1	chr17_29490390_A_G	Rare missense variant	4/57	c.475A>G	p.(Thr159Ala)	Conflicting interpretations of pathogenicity	4.4e-05	1	0.10101	1	0.0914077
Other	NF1	chr17_29550566_A_C	Rare missense variant	16/57	c.1826A>C	p.(Lys609Thr)	-	-	1	0.10101	-	-
Other	NF1	chr17_29556206_C_G	Rare missense variant	21/57	c.2573C>G	p.(Ser858Cys)	Conflicting interpretations of pathogenicity	5.3e-05	1	0.10101	-	-
Other	NF1	chr17_29576036_C_T	Rare missense variant	30/57	c.4009C>T	p.(Arg1337Trp)	Uncertain significance	8.81e-06	-	-	1	0.0914077
Established	PALB2	chr16_23646329_G_A	Rare missense variant	4/13	c.1538C>T	p.(Thr513Ile)	Uncertain significance	-	2	0.20202	2	0.182815
Established	PALB2	chr16_23614913_A_T	Rare missense variant	13/13	c.3428T>A	p.(Leu1143His)	Conflicting interpretations of pathogenicity	0.000272523	12	1.21212	12	1.09689
Established	PALB2	chr16_23646459_T_C	Rare missense variant	4/13	c.1408A>G	p.(Thr470Ala)	Uncertain significance	1.76e-05	2	0.20202	3	0.274223
Established	PALB2	chr16_23619215_A_G	Rare missense variant	12/13	c.3320T>C	p.(Leu1107Pro)	Uncertain significance	1.76e-05	5	0.505051	2	0.182815
Established	PALB2	chr16_23641388_G_A	Rare missense variant	5/13	c.2087C>T	p.(Thr696Met)	Conflicting interpretations of pathogenicity	8.79e-06	-	-	2	0.182815
Established	PALB2	chr16_23646987_T_C	Rare missense variant	4/13	c.880A>G	p.(Lys294Glu)	Uncertain significance	8.8e-06	-	-	2	0.182815
Established	PALB2	chr16_23619239_G_C	Rare missense variant	12/13	c.3296C>G	p.(Thr1099Arg)	Uncertain significance	5.27e-05	2	0.20202	1	0.0914077
Established	PALB2	chr16_23637693_T_C	Rare missense variant	7/13	c.2612A>G	p.(Asp871Gly)	Uncertain significance	1.76e-05	2	0.20202	1	0.0914077
Established	PALB2	chr16_23647238_G_A	Rare missense variant	4/13	c.629C>T	p.(Pro210Leu)	Conflicting interpretations of pathogenicity	6.1559e-05	1	0.10101	2	0.182815
Established	PALB2	chr16_23649446_T_C	Rare missense variant	2/13	c.53A>G	p.(Lys18Arg)	Conflicting interpretations of pathogenicity	7.91e-05	1	0.10101	2	0.182815
Established	PALB2	chr16_23635366_C_T	Rare missense variant	8/13	c.2798G>A	p.(Cys933Tyr)	Uncertain significance	-	-	-	1	0.0914077
Established	PALB2	chr16_23640550_T_C	Rare missense variant	6/13	c.2561A>G	p.(Asn854Ser)	Conflicting interpretations of pathogenicity	8.79e-06	1	0.10101	-	-
Established	PALB2	chr16_23641325_T_C	Rare missense variant	5/13	c.2150A>G	p.(Asp717Gly)	Uncertain significance	-	2	0.20202	-	-
Established	PALB2	chr16_23647344_T_C	Rare missense variant	4/13	c.523A>G	p.(Arg175Gly)	-	-	-	-	1	0.0914077
Established	PALB2	chr16_23646374_T_A	Rare missense variant	4/13	c.1493A>T	p.(Asp498Val)	Uncertain significance	-	1	0.10101	-	-
Established	PALB2	chr16_23646744_G_T	Rare missense variant	4/13	c.1123C>A	p.(Leu375Ile)	Uncertain significance	1.76e-05	1	0.10101	-	-
Established	PALB2	chr16_23646622_G_T	Rare missense variant	4/13	c.1245C>A	p.(Ser415Arg)	Uncertain significance	-	1	0.10101	-	-
Other	PIK3CA	chr3_178917649_C_T	Rare missense variant	3/21	c.524C>T	p.(Pro175Leu)	Uncertain significance	8.84e-06	2	0.20202	-	-
Other	PIK3CA	chr3_178936085_A_G	Rare missense variant	10/21	c.1627A>G	p.(Ile543Val)	-	-	-	-	1	0.0914077
Other	PMS2	chr7_6042146_C_T	Rare missense variant	5/15	c.475G>A	p.(Val159Met)	Conflicting interpretations of pathogenicity	0.000132392	-	-	1	0.0914077
Other	PMS2	chr7_6031633_A_G	Rare missense variant	9/15	c.959T>C	p.(Phe320Ser)	Uncertain significance	-	1	0.10101	5	0.457038
Other	PMS2	chr7_6043397_G_C	Rare missense variant	4/15	c.277C>G	p.(Gln93Glu)	Uncertain significance	9.09e-06	2	0.20202	2	0.182815
Other	PMS2	chr7_6043612_C_T	Rare missense variant	3/15	c.241G>A	p.(Glu81Lys)	Uncertain significance	1.77e-05	-	-	2	0.182815
Other	PMS2	chr7_6038824_C_T	Rare missense variant	6/15	c.620G>A	p.(Gly207Glu)	Conflicting interpretations of pathogenicity	0.00026369	1	0.10101	-	-
Other	PMS2	chr7_6026547_G_A	Rare missense variant	11/15	c.1849C>T	p.(Pro617Ser)	Uncertain significance	-	2	0.20202	3	0.274223
Other	PMS2	chr7_6048631_G_C	Rare missense variant	1/15	c.20C>G	p.(Ser7Trp)	Uncertain significance	-	1	0.10101	1	0.0914077
Other	RAD50	chr5_131977929_A_C	Rare missense variant	25/25	c.3812A>C	p.(Glu1271Ala)	-	-	-	-	1	0.0914077
Other	RAD50	chr5_131925460_G_C	Rare missense variant	9/25	c.1383G>C	p.(Lys461Asn)	Uncertain significance	-	1	0.10101	1	0.0914077
Other	RAD50	chr5_131973805_G_A	Rare missense variant	23/25	c.3508G>A	p.(Asp1170Asn)	Conflicting interpretations of pathogenicity	1.76e-05	1	0.10101	4	0.365631
Other	RAD50	chr5_131940620_C_T	Rare missense variant	16/25	c.2647C>T	p.(Arg883Cys)	Conflicting interpretations of pathogenicity	0.000176118	1	0.10101	2	0.182815
Other	RAD50	chr5_131939678_G_C	Rare missense variant	15/25	c.2464G>C	p.(Asp822His)	Uncertain significance	-	3	0.30303	1	0.0914077
Other	RAD50	chr5_131939132_A_G	Rare missense variant	14/25	c.2348A>G	p.(Glu783Gly)	Uncertain significance	1.7642e-05	3	0.30303	1	0.0914077
Other	RAD50	chr5_131915588_C_T	Rare missense variant	5/25	c.586C>T	p.(Arg196Cys)	Uncertain significance	1.77e-05	1	0.10101	2	0.182815
Other	RAD50	chr5_131944870_A_T	Rare missense variant	18/25	c.2891A>T	p.(Tyr964Phe)	Uncertain significance	5.3304e-05	2	0.20202	6	0.548446
Other	RAD50	chr5_131931307_C_T	Rare missense variant	13/25	c.2012C>T	p.(Thr671Ile)	Uncertain significance	8.8e-06	2	0.20202	1	0.0914077
Other	RAD50	chr5_131923287_A_G	Rare missense variant	6/25	c.790A>G	p.(Lys264Glu)	Uncertain significance	8.85e-06	3	0.30303	5	0.457038
Other	RAD50	chr5_131940608_A_G	Rare missense variant	16/25	c.2635A>G	p.(Thr879Ala)	Uncertain significance	-	1	0.10101	-	-
Other	RAD50	chr5_131924421_G_A	Rare missense variant	8/25	c.1094G>A	p.(Arg365Gln)	Conflicting interpretations of pathogenicity	0.000651799	2	0.20202	-	-
Other	RAD50	chr5_131944879_A_T	Rare missense variant	18/25	c.2900A>T	p.(Asp967Val)	-	-	1	0.10101	-	-
Other	RAD50	chr5_131915011_A_T	Rare missense variant	4/25	c.368A>T	p.(His123Leu)	-	-	-	-	1	0.0914077
Other	RAD50	chr5_131924535_G_A	Rare missense variant	8/25	c.1208G>A	p.(Arg403Lys)	Uncertain significance	-	-	-	1	0.0914077
Other	RAD50	chr5_131924382_G_A	Rare missense variant	8/25	c.1055G>A	p.(Arg352His)	Uncertain significance	8.85e-06	1	0.10101	-	-
Other	RAD50	chr5_131893075_A_G	Rare missense variant	1/25	c.59A>G	p.(Lys20Arg)	Uncertain significance	-	1	0.10101	-	-
Other	RAD50	chr5_131931495_C_T	Rare missense variant	13/25	c.2200C>T	p.(Pro734Ser)	Uncertain significance	-	-	-	1	0.0914077
Other	RAD50	chr5_131925354_A_G	Rare missense variant	9/25	c.1277A>G	p.(Gln426Arg)	Conflicting interpretations of pathogenicity	0.000260048	-	-	1	0.0914077
Other	RAD50	chr5_131940621_G_A	Rare missense variant	16/25	c.2648G>A	p.(Arg883His)	Uncertain significance	8.81e-06	-	-	1	0.0914077
Established	RAD51C	chr17_56774080_T_C	Rare missense variant	3/9	c.431T>C	p.(Ile144Thr)	Uncertain significance	8.7909e-05	7	0.707071	9	0.822669
Established	RAD51C	chr17_56772376_G_C	Rare missense variant	2/9	c.230G>C	p.(Gly77Ala)	Uncertain significance	-	1	0.10101	1	0.0914077
Established	RAD51C	chr17_56787244_A_G	Rare missense variant	5/9	c.730A>G	p.(Ile244Val)	Uncertain significance	3.52e-05	-	-	2	0.182815
Established	RAD51C	chr17_56772367_G_A	Rare missense variant	2/9	c.221G>A	p.(Arg74Lys)	Uncertain significance	-	1	0.10101	-	-
Established	RAD51C	chr17_56772433_C_G	Rare missense variant	2/9	c.287C>G	p.(Thr96Ser)	Uncertain significance	8.79e-06	1	0.10101	-	-
Established	RAD51D	chr17_33434060_C_T	Rare missense variant	5/10	c.427G>A	p.(Ala143Thr)	-	-	1	0.10101	2	0.182815
Established	RAD51D	chr17_33433455_A_G	Rare missense variant	6/10	c.526T>C	p.(Phe176Leu)	-	-	1	0.10101	3	0.274223
Established	RAD51D	chr17_33428330_C_T	Rare missense variant	9/10	c.793G>A	p.(Gly265Arg)	Uncertain significance	7.03e-05	1	0.10101	1	0.0914077
Established	RAD51D	chr17_33434075_T_C	Rare missense variant	5/10	c.412A>G	p.(Asn138Asp)	Uncertain significance	7.03e-05	2	0.20202	-	-
Established	RAD51D	chr17_33446607_C_G	Rare missense variant	1/10	c.26G>C	p.(Cys9Ser)	Conflicting interpretations of pathogenicity	0.000673879	-	-	1	0.0914077
Other	RECQL	chr12_21644473_G_A	Rare missense variant	3/15	c.194C>T	p.(Pro65Leu)	Uncertain significance	-	-	-	1	0.0914077
Other	RECQL	chr12_21624564_T_C	Rare missense variant	13/15	c.1465A>G	p.(Ile489Val)	Conflicting interpretations of pathogenicity	0.000168043	1	0.10101	5	0.457038
Other	RECQL	chr12_21626550_T_C	Rare missense variant	12/15	c.1382A>G	p.(His461Arg)	Conflicting interpretations of pathogenicity	1.77e-05	1	0.10101	2	0.182815
Other	RECQL	chr12_21630832_T_C	Rare missense variant	7/15	c.772A>G	p.(Thr258Ala)	Uncertain significance	-	1	0.10101	-	-
Other	RECQL	chr12_21643141_C_T	Rare missense variant	4/15	c.386G>A	p.(Cys129Tyr)	Conflicting interpretations of pathogenicity	0.000123444	4	0.40404	1	0.0914077
Other	RECQL	chr12_21626571_C_T	Rare missense variant	12/15	c.1361G>A	p.(Arg454His)	Uncertain significance	2.65e-05	3	0.30303	1	0.0914077
Other	RECQL	chr12_21627845_T_C	Rare missense variant	11/15	c.1285A>G	p.(Met429Val)	Uncertain significance	1.77e-05	-	-	1	0.0914077
Other	RINT1	chr7_105205977_A_G	Rare missense variant	14/15	c.2068A>G	p.(Ile690Val)	Conflicting interpretations of pathogenicity	7.94e-05	-	-	2	0.182815
Other	RINT1	chr7_105206058_T_G	Rare missense variant	14/15	c.2149T>G	p.(Ser717Ala)	Uncertain significance	8.81e-06	-	-	2	0.182815
Other	RINT1	chr7_105204310_G_A	Rare missense variant	12/15	c.1802G>A	p.(Arg601His)	Uncertain significance	8.79e-06	4	0.40404	1	0.0914077
Other	RINT1	chr7_105204183_T_C	Rare missense variant	12/15	c.1675T>C	p.(Phe559Leu)	Uncertain significance	-	-	-	1	0.0914077
Other	RINT1	chr7_105182862_C_A	Rare missense variant	4/15	c.281C>A	p.(Thr94Lys)	Conflicting interpretations of pathogenicity	2.67e-05	6	0.606061	1	0.0914077
Other	RINT1	chr7_105190917_G_C	Rare missense variant	9/15	c.1317G>C	p.(Leu439Phe)	Conflicting interpretations of pathogenicity	0.000167095	8	0.808081	4	0.365631
Other	RINT1	chr7_105187407_C_T	Rare missense variant	5/15	c.566C>T	p.(Ser189Phe)	-	-	-	-	1	0.0914077
Other	RINT1	chr7_105206017_A_G	Rare missense variant	14/15	c.2108A>G	p.(Gln703Arg)	-	-	1	0.10101	-	-
Other	RINT1	chr7_105204348_G_A	Rare missense variant	12/15	c.1840G>A	p.(Val614Ile)	Conflicting interpretations of pathogenicity	0.000158289	-	-	1	0.0914077
Other	STK11	chr19_1206943_A_T	Rare missense variant	1/10	c.31A>T	p.(Met11Leu)	Uncertain significance	9.8e-06	3	0.30303	2	0.182815
Other	STK11	chr19_1223079_C_T	Rare missense variant	8/10	c.1016C>T	p.(Pro339Leu)	Uncertain significance	9.21e-06	1	0.10101	1	0.0914077
Other	STK11	chr19_1223007_C_T	Rare missense variant	8/10	c.944C>T	p.(Pro315Leu)	Conflicting interpretations of pathogenicity	1.23e-05	1	0.10101	-	-
Established	TP53	chr17_7577090_C_T	Rare missense variant	8/11	c.848G>A	p.(Arg283His)	Conflicting interpretations of pathogenicity	3.52e-05	-	-	1	0.0914077
Other	XRCC2	chr7_152345911_T_A	Rare missense variant	3/3	c.659A>T	p.(Asp220Val)	Uncertain significance	8.79e-06	1	0.10101	2	0.182815
Other	XRCC2	chr7_152346399_C_T	Rare missense variant	3/3	c.171G>A	p.(Met57Ile)	-	-	-	-	1	0.0914077
Other	XRCC2	chr7_152346412_C_G	Rare missense variant	3/3	c.158G>C	p.(Gly53Ala)	Uncertain significance	-	1	0.10101	-	-
Other	XRCC2	chr7_152346064_T_C	Rare missense variant	3/3	c.506A>G	p.(Gln169Arg)	-	8.8e-06	-	-	1	0.0914077
Other	XRCC2	chr7_152345798_G_A	Rare missense variant	3/3	c.772C>T	p.(Arg258Cys)	Uncertain significance	-	-	-	1	0.0914077
† Established, established breast cancer susceptibility genes identified by Dorling et al. (2021); Other, non-established breast cancer susceptibility genes according to Dorling et al. (2021)
†† last accessed 11/12/2022
††† gnomAD v2.1.1 allele frequency in non-Finnish European exome samples (< 0.001)
PTV, protein-truncating variant
Variant nomenclature according to: ABRAXAS1 (NM_139076.3, NP_620775.2), AKT1 (NM_005163.2, NP_005154.2), ATM (NM_000051.4, NP_000042.3),BARD1 (NM_000465.4, NP_000456.2), BRCA1 (NM_007294.4, NP_009225.1), BRCA2 (NM_000059.4, NP_000050.2), BRE (NM_004899.5, NP_004890.2), BRIP1 (NM_032043.3, NP_114432.2), CDH1 (NM_004360.5, NP_004351.1), CHEK2 (NM_007194.4, NP_009125.1), EPCAM (NM_002354.3, NP_00234…

## Sheet: Table S3
Supplementary Table S3. Associations of protein-truncating variants by breast cancer subtype
Gene type†	Gene	Overall Breast Cancer (N=990)			ER-negative Breast Cancer (N=152)			ER-positive Breast Cancer (N=476)			Triple-negative Breast Cancer (N=66)			Controls (N=1,094)
		Case Carriers	OR (95% CI)	P value	Case Carriers	OR (95% CI)	P value	Case Carriers	OR (95% CI)	P value	Case Carriers	OR (95% CI)	P value
Established	ATM	9 (0.91%)	7.61 (1.32-43.97)	0.023313	2 (1.32%)	12.55 (1.33-118.68)	0.027296	4 (0.84%)	7.47 (1.09-51.23)	0.0407899	1 (1.51%)	7.96 (0.77-82.09)	0.0814318	1 (0.09%)
Established	BRCA1	3 (0.30%)	3.18 (0.44-23.1)	0.251941	1 (0.66%)	20.73 (2.04-210.69)	0.0103961	1 (0.21%)	1.67 (0.12-22.82)	0.702418	-	20.52 (0.8-528.25)	0.0682592	1 (0.09%)
Established	BRCA2	18 (1.82%)	9.75 (1.81-52.69)	0.00813941	3 (1.97%)	5.16 (0.63-42.1)	0.125857	10 (2.10%)	10.18 (1.77-58.55)	0.00934596	2 (3.03%)	10.14 (1.08-94.84)	0.0422128	1 (0.09%)
Established	CHEK2	-	0.35 (0.01-8.69)	0.524312	-	2.47 (0.1-61.02)	0.580007	-	0.73 (0.03-17.97)	0.847637	-	5.57 (0.22-138.27)	0.294637	1 (0.09%)
Established	PALB2	5 (0.51%)	16.14 (0.85-305.14)	0.0636549	1 (0.66%)	44.23 (1.78-1098.24)	0.0207562	1 (0.21%)	4.07 (0.17-100.16)	0.390894	-	-	Overall	-
Other	CDH1	-	0.31 (0.01-7.67)	0.476057	-	1.98 (0.08-48.8)	0.676564	-	0.64 (0.03-15.64)	0.781753	-	4.48 (0.18-111.11)	0.359871	1 (0.09%)
Other	ABRAXAS1	1 (0.10%)	1.61 (0.07-39.77)	0.769727	-	-	-	1 (0.21%)	3.09 (0.13-76.21)	0.490867	-	-	-	-
Other	FANCC	3 (0.30%)	1.06 (0.2-5.5)	0.94388	-	1.44 (0.07-30.5)	0.814199	1 (0.21%)	0.97 (0.12-7.68)	0.976907	-	3.25 (0.15-69.17)	0.4495	2 (0.18%)
Other	FANCM	-	0.2 (0.01-4.97)	0.327641	-	0.9 (0.04-22.4)	0.951103	-	0.39 (0.02-9.63)	0.565413	-	2.09 (0.08-52.14)	0.653809	1 (0.09%)
Other	GEN1	-	0.2 (0.01-4.97)	0.327641	-	0.9 (0.04-22.4)	0.951103	-	0.39 (0.02-9.63)	0.565413	-	2.09 (0.08-52.14)	0.653809	1 (0.09%)
Other	MRE11	-	0.62 (0.03-15.18)	0.767624	-	6.74 (0.27-168.12)	0.245183	-	1.36 (0.06-33.59)	0.850073	-	14.81 (0.58-376.07)	0.102379	1 (0.09%)
Other	MUTYH	1 (0.10%)	1.2 (0.12-11.77)	0.874725	-	1.98 (0.08-48.8)	0.676564	-	0.64 (0.03-15.64)	0.781753	-	4.48 (0.18-111.11)	0.359871	1 (0.09%)
Other	RAD50	4 (0.40%)	3.83 (0.56-26.12)	0.169826	-	0.65 (0.03-16.05)	0.789282	2 (0.42%)	5.48 (0.63-47.69)	0.123284	-	1.5 (0.06-37.8)	0.804962	1 (0.09%)
Other	RECQL	1 (0.10%)	0.62 (0.08-4.71)	0.647923	-	0.76 (0.03-17.09)	0.864959	-	0.29 (0.01-6.08)	0.427516	-	1.76 (0.08-39.37)	0.720714	3 (0.27%)
Other	RINT1	-	0.26 (0.01-6.37)	0.408423	-	1.42 (0.06-34.94)	0.83179	-	0.52 (0.02-12.71)	0.685824	-	3.23 (0.13-80.22)	0.47398	1 (0.09%)
Total Carriers		45 (4.55%)			7 (4.61%)			20 (4.20%)			3 (4.55%)			16 (1.46%)
† Established, established breast cancer susceptibility genes identified by Dorling et al. (2021); Other, non-established breast cancer susceptibility genes according to Dorling et al. (2021)
CI, confidence interval; ER, estrogen receptor; OR, odds ratio. Odds ratios (ORs) with 95% confidence intervals (CIs) were estimated by means of Firth’s bias-reduced penalized-likelihood logistic regression. Associations were adjusted for age at diagnosis or interview and first-degree family history of breast cancer. Significant risks (p value < 0.05, OR >1.0, CI not including 1) of breast cancer…

## Sheet: Table S4
Supplementary Table S4. Associations between protein-truncating variants and breast cancer risk for cases diagnosed at different age thresholds
Gene type†	Gene	All samples				Age ≤ 50 yo				Age> 50 yo
		Cases (N=990)	Controls (N=1,094)	OR (95% CI)	P value	Cases (N=479)	Controls (N=250)	OR (95% CI)	P value	Cases (N=511)	Controls (N=841)	OR (95% CI)	P value
Established	ATM	9	1	7.61 (1.32-43.97)	0.023313	4	1	2.19 (0.33-14.57)	0.417139	5	-	18.06 (1-327.05)	0.0502258
Established	BRCA1	3	1	3.18 (0.44-23.1)	0.251941	1	-	0.24 (0.01-6.07)	0.383245	2	1	2.62 (0.34-19.9)	0.352514
Established	BRCA2	18	1	9.75 (1.81-52.69)	0.00813941	12	1	2.97 (0.51-17.42)	0.228321	6	-	22.44 (1.26-399.14)	0.03416
Established	CHEK2	-	1	0.35 (0.01-8.69)	0.524312	-	-	-	-	-	1	0.61 (0.02-15.01)	0.76169
Established	PALB2	5	-	16.14 (0.85-305.14)	0.0636549	2	-	1.82 (0.08-43.31)	0.710909	3	-	10.74 (0.55-208.65)	0.116719
Other	CDH1	-	1	0.31 (0.01-7.67)	0.476057	-	-	-	-	-	1	0.63 (0.03-15.6)	0.779018
Other	ABRAXAS1	1	-	1.61 (0.07-39.77)	0.769727	1	-	0.97 (0.04-24.02)	0.985706	-	-	-	-
Other	FANCC	3	2	1.06 (0.2-5.5)	0.94388	3	-	3.13 (0.16-61.75)	0.453386	-	2	0.36 (0.02-7.62)	0.515133
Other	FANCM	-	1	0.2 (0.01-4.97)	0.327641	-	1	0.15 (0.01-3.62)	0.240415	-	-	-	-
Other	GEN1	-	1	0.2 (0.01-4.97)	0.327641	-	1	0.15 (0.01-3.62)	0.240415	-	-	-	-
Other	MRE11	-	1	0.62 (0.03-15.18)	0.767624	-	-	-	-	-	1	0.51 (0.02-12.65)	0.68398
Other	MUTYH	1	1	1.2 (0.12-11.77)	0.874725	-	-	-	-	1	1	1.77 (0.18-17.07)	0.623191
Other	RAD50	4	1	3.83 (0.56-26.12)	0.169826	1	1	0.48 (0.05-5.03)	0.538426	3	-	11.33 (0.58-219.9)	0.108626
Other	RECQL	1	3	0.62 (0.08-4.71)	0.647923	-	1	0.13 (0.01-3.09)	0.203759	1	2	0.86 (0.11-6.56)	0.880765
Other	RINT1	-	1	0.26 (0.01-6.37)	0.408423	-	1	0.28 (0.01-6.8)	0.430741	-	-	-	-
Total Carriers		45	16			24	7			21	9
† Established, established breast cancer susceptibility genes identified by Dorling et al. (2021); Other, non-established breast cancer susceptibility genes according to Dorling et al. (2021)
CI, confidence interval; OR, odds ratio. Associations of PTVs with breast cancer overall risk were performed by comparing the prevalence of PTVs between cases with family history of breast cancer vs controls. Associations of PTVs with breast cancer overall risk were performed by comparing the prevalence of PTVs between cases without family history of breast cancer vs controls. Significant risks (…

## Sheet: Table S5
Supplementary Table S5. Associations between protein-truncating variants and breast cancer risk for cases with or without family history of breast cancer
Gene type†	Gene	Cases with Family History of Breast cancer (N = 158)			Cases without Family History of Breast cancer (N = 815)			Controls (N=1,094)
		Case Carriers	OR (95% CI)	P value	Case Carriers	OR (95% CI)	P value
Established	ATM	3 (1.90%)	23.17 (3.29-163.22)	0.00160151	6 (0.74%)	4.33 (0.72-25.88)	0.108047	1 (0.09%)
Established	BRCA1	1 (0.63%)	10.24 (1.04-100.57)	0.045909	2 (0.25%)	2.6 (0.3-22.6)	0.386923	1 (0.09%)
Established	BRCA2	4 (2.53%)	14.69 (2.22-97.11)	0.005282	14 (1.72%)	8.74 (1.57-48.75)	0.0134021	1 (0.09%)
Established	CHEK2	-	2.14 (0.09-52.82)	0.641295	-	0.43 (0.02-10.57)	0.605321	1 (0.09%)
Established	PALB2	3 (1.90%)	81.01 (4.09-1605.5)	0.00392684	1 (0.12%)	2.45 (0.1-60.23)	0.583928	-
Other	CDH1	-	1.94 (0.08-47.79)	0.685915	-	0.38 (0.02-9.26)	0.55021	1 (0.09%)
Other	ABRAXAS1	-	-	-	1 (0.12%)	1.88 (0.08-46.4)	0.698909	-
Other	FANCC	-	1.28 (0.06-26.78)	0.874837	2 (0.25%)	0.94 (0.16-5.62)	0.950147	2 (0.18%)
Other	FANCM	-	1.36 (0.05-33.78)	0.850942	-	0.24 (0.01-5.84)	0.3787	1 (0.09%)
Other	GEN1	-	1.36 (0.05-33.78)	0.850942	-	0.24 (0.01-5.84)	0.3787	1 (0.09%)
Other	MRE11	-	3.36 (0.14-83.38)	0.459246	-	0.78 (0.03-19.13)	0.877379	1 (0.09%)
Other	MUTYH	-	1.94 (0.08-47.79)	0.685915	-	0.38 (0.02-9.26)	0.55021	1 (0.09%)
Other	RAD50	2 (1.27%)	8.17 (1.05-63.22)	0.0443168	2 (0.25%)	3.13 (0.36-26.9)	0.29824	1 (0.09%)
Other	RECQL	-	0.92 (0.05-18.53)	0.957277	1 (0.12%)	0.77 (0.1-5.87)	0.800437	3 (0.27%)
Other	RINT1	-	1.67 (0.07-41.16)	0.755145	-	0.31 (0.01-7.6)	0.472404	1 (0.09%)
Total Carriers		13 (8.23%)			29 (3.56%)			16 (1.46%)
† Established, established breast cancer susceptibility genes identified by Dorling et al. (2021); Other, non-established breast cancer susceptibility genes according to Dorling et al. (2021)
CI, confidence interval; OR, odds ratio. Associations of PTVs with breast cancer overall risk were performed by comparing the prevalence of PTVs between cases with family history of breast cancer vs controls. Associations of PTVs with breast cancer overall risk were performed by comparing the prevalence of PTVs between cases without family history of breast cancer vs controls. Significant risks (…

## Sheet: Table S6
Supplementary Table S6. Associations of protein-truncating variants and age at diagnosis in years
Gene type†	Gene	Case Carriers	OR (95% CI)	P value	Baseline log(OR)	s.e. (logOR)
Established	ATM	9	1.02 (0.95-1.10)	0.527	0.78	0.89
Established	BRCA1	3	0.99 (0.88-1.12)	0.896	1.62	1.02
Established	BRCA2	18	0.94 (0.89-0.99)	0.013	5.74	0.89
Established	CHEK2	-
Established	PALB2	5	1.02 (0.93-1.12)	0.681	1.61	1.49
Other	CDH1	-
Other	ABRAXAS1	1
Other	FANCC	3	0.91 (0.73-1.03)	0.158	4.35	0.89
Other	FANCM	-
Other	GEN1	-
Other	MRE11	-
Other	MUTYH	1
Other	RAD50	4	1.07 (0.93-1.20)	0.227	-2.21	0.94
Other	RECQL	1
Other	RINT1	-
† Established, established breast cancer susceptibility genes identified by Dorling et al. (2021); Other, non-established breast cancer susceptibility genes according to Dorling et al. (2021)
CI, confidence interval; OR, odds ratio. Odds ratios (ORs) with 95% confidence intervals (CIs) were estimated by means of Firth’s bias-reduced penalized-likelihood logistic regression. Odds ratio is the interaction OR per year, derived from the case-only analysis. The baseline log(OR) is the estimated effect size at age 0 in the model used to generate the cumulative risks. P-values were estimated…

## Sheet: Table S7
Supplementary Table S7. Associations of rare missense variants by breast cancer subtype
Gene type†	Gene	Overall Breast Cancer (N=990)			ER-negative Breast Cancer (N=152)			ER-positive Breast Cancer (N=476)			Triple-negative Breast Cancer (N=66)			Controls (N=1,094)
		Case Carriers	OR (95% CI)	P value	Case Carriers	OR (95% CI)	P value	Case Carriers	OR (95% CI)	P value	Case Carriers	OR (95% CI)	P value
Established	ATM	43 (4.34%)	0.86 (0.56-1.31)	0.489642	4 (2.63%)	0.67 (0.24-1.83)	0.434944	20 (4.2%)	0.89 (0.52-1.51)	0.662994	1 (1.52%)	0.51 (0.1-2.66)	0.426166	56 (5.12%)
Established	BARD1	14 (1.41%)	1.22 (0.56-2.65)	0.609812	-	0.34 (0.02-5.78)	0.453932	10 (2.1%)	2.02 (0.88-4.64)	0.0972045	-	0.74 (0.04-12.75)	0.838017	13 (1.19%)
Established	BRCA1	24 (2.42%)	2.4 (1.14-5.08)	0.021692	5 (3.29%)	3.56 (1.15-11.01)	0.0278151	14 (2.94%)	2.77 (1.21-6.38)	0.0163671	2 (3.03%)	3.15 (0.7-14.26)	0.136611	10 (0.91%)
Established	BRCA2	45 (4.55%)	0.91 (0.6-1.4)	0.679096	5 (3.29%)	0.83 (0.33-2.09)	0.696691	19 (3.99%)	0.85 (0.49-1.46)	0.550126	2 (3.03%)	0.82 (0.22-3.03)	0.766753	52 (4.75%)
Established	CHEK2	20 (2.02%)	1.45 (0.73-2.87)	0.291659	3 (1.97%)	1.3 (0.37-4.63)	0.68314	11 (2.31%)	1.7 (0.77-3.78)	0.189709	2 (3.03%)	2.22 (0.54-9.23)	0.271235	15 (1.37%)
Established	PALB2	11 (1.11%)	1.63 (0.66-4.03)	0.287317	3 (1.97%)	2.86 (0.73-11.16)	0.130411	5 (1.05%)	1.72 (0.58-5.14)	0.331211	2 (3.03%)	5.79 (1.32-25.29)	0.0196144	8 (0.73%)
Established	RAD51C	10 (1.01%)	0.99 (0.42-2.31)	0.980527	2 (1.32%)	1.27 (0.29-5.48)	0.75089	4 (0.84%)	0.84 (0.28-2.54)	0.763313	1 (1.52%)	1.49 (0.24-9.14)	0.663737	12 (1.1%)
Established	RAD51D	2 (0.2%)	0.59 (0.13-2.78)	0.505111	-	1.23 (0.07-22.92)	0.888492	1 (0.21%)	0.62 (0.1-4.05)	0.620248	-	2.53 (0.14-47.46)	0.534313	5 (0.46%)
Established	TP53	-	0.55 (0.02-13.5)	0.713521	-	5.99 (0.24-149.15)	0.275056	-	1.19 (0.05-29.39)	0.913986	-	12.13 (0.48-306.03)	0.129675	1 (0.09%)
† Established, established breast cancer susceptibility genes identified by Dorling et al. (2021); Other, non-established breast cancer susceptibility genes according to Dorling et al. (2021)
CI, confidence interval; ER, estrogen receptor; OR, odds ratio. Odds ratios (ORs) with 95% confidence intervals (CIs) were estimated by means of Firth’s bias-reduced penalized-likelihood logistic regression. Associations were adjusted for age at diagnosis or interview and first-degree family history of breast cancer. Significant risks (p value < 0.05, OR >1.0, CI not including 1) of breast cancer…

## Sheet: Table S8
Supplementary Table S8. Association of rare missense variants with overall and subtype-specific breast cancer risk, by domain
Gene type†	Gene	Domain	Amino acids	Overall Breast Cancer (N=990)			ER-negative Breast Cancer (N=152)			ER-positive Breast Cancer (N=476)			Triple-negative Breast Cancer (N=66)			Controls (N=1,094)
				Case Carriers	OR (95% CI)	P value	Case Carriers	OR (95% CI)	P value	Case Carriers	OR (95% CI)	P value	Case Carriers	OR (95% CI)	P value
Established	ATM	FAT	1940-2566	7 (0.71%)	1.47 (0.5-4.34)	0.481697	3 (1.97%)	5.84 (1.37-24.88)	0.01699	3 (0.63%)	1.49 (0.39-5.67)	0.559756	1 (1.52%)	5.79 (0.88-38.3)	0.0684907	6 (0.55%)
		PI3K/PI4K catalytic	2686-2998	8 (0.81%)	2.99 (0.82-10.95)	0.0972689	-	2.28 (0.12-45.3)	0.587696	7 (1.47%)	4.84 (1.28-18.36)	0.0203439	-	5.06 (0.25-101.68)	0.289426	3 (0.27%)
		Activation loop	2887-2911	1 (0.1%)	1.57 (0.06-38.63)	0.783786	-	-	-	1 (0.21%)	2.8 (0.11-69.35)	0.528718	-	-	-	-
		Interaction with ABL1	1373-1382	-	-	-	-	-	-	-	-	-	-	-	-	-
		G-loop	2692-2698	-	-	-	-	-	-	-	-	-	-	-	-	-
		Catalytic loop	2867-2875	-	-	-	-	-	-	-	-	-	-	-	-	-
		FATC	3024-3056	-	-	-	-	-	-	-	-	-	-	-	-	-
Established	BRCA1	ZINC-finger	24-65	9 (0.91%)	2.37 (0.75-7.46)	0.13937	3 (1.97%)	7.52 (1.66-34)	0.00874615	5 (1.05%)	2.6 (0.71-9.54)	0.151066	1 (1.52%)	6.3 (0.82-48.66)	0.0775533	4 (0.37%)
		BRCT1	1642-1736	1 (0.1%)	0.84 (0.08-8.62)	0.882496	-	3.86 (0.16-95.47)	0.409758	1 (0.21%)	1.63 (0.15-17.23)	0.682957	-	8.6 (0.34-214.84)	0.190089	1 (0.09%)
		Interaction with PALB2	1397-1424	-	-	-	-	-	-	-	-	-	-	-	-	-
		Interaction with BRCA2	1756-1855	-	-	-	-	-	-	-	-	-	-	-	-	-
Established	BRCA2	Interaction with RAD51	1003-2082	18 (1.82%)	1.05 (0.54-2.04)	0.874288	4 (2.63%)	1.66 (0.56-4.96)	0.361887	4 (0.84%)	0.53 (0.18-1.5)	0.229841	1 (1.52%)	1.22 (0.22-6.8)	0.817539	19 (1.74%)
		Interaction with HSF2BP	2270-2337	2 (0.2%)	1.39 (0.18-10.55)	0.751399	1 (0.66%)	4.05 (0.42-39.26)	0.227936	-	0.49 (0.02-12.1)	0.663849	1 (1.52%)	9.34 (0.96-91.34)	0.0547999	1 (0.09%)
		Required for stimulation of POLH DNA polymerization activity	1410-1595	-	0.22 (0.01-5.33)	0.349327	-	0.9 (0.04-22.41)	0.951164	-	0.4 (0.02-9.92)	0.577681	-	2.09 (0.08-52.12)	0.653925	1 (0.09%)
		Interaction with NPM1	639-1000	-	0.12 (0.01-2.26)	0.157121	-	0.78 (0.04-15.05)	0.868916	-	0.24 (0.01-4.59)	0.346116	-	1.77 (0.09-34.19)	0.706928	4 (0.37%)
		nteraction with FANCD2	2350-2545	3 (0.3%)	0.92 (0.22-3.87)	0.905778	-	0.63 (0.03-14.23)	0.771061	3 (0.63%)	1.9 (0.44-8.17)	0.389366	-	1.46 (0.07-32.93)	0.810641	4 (0.37%)
		Interaction with POLH	1338-1781	3 (0.3%)	0.73 (0.19-2.78)	0.640177	-	0.66 (0.03-13.09)	0.786036	1 (0.21%)	0.68 (0.11-4.2)	0.676053	-	1.51 (0.08-29.76)	0.7865	6 (0.55%)
		Interaction with SEM1	2481-2832	5 (0.51%)	0.66 (0.22-2.03)	0.472726	-	0.4 (0.02-7.52)	0.537958	3 (0.63%)	0.99 (0.27-3.61)	0.987959	-	0.91 (0.05-17.23)	0.950764	8 (0.73%)
		Interaction with PALB2	1-40	-	-	-	-	-	-	-	-	-	-	-	-	-
Established	CHEK2	FHA	113-175	7 (0.71%)	2.26 (0.62-8.25)	0.216663	2 (1.32%)	6.16 (1.1-34.37)	0.0383067	3 (0.63%)	1.72 (0.37-8.01)	0.486323	1 (1.52%)	6.92 (0.93-51.51)	0.0587764	3 (0.27%)
		Protein Kinase	220-486	6 (0.61%)	1.06 (0.34-3.27)	0.917511	1 (0.66%)	1.08 (0.16-7.08)	0.938216	3 (0.63%)	1.29 (0.34-4.94)	0.706915	1 (1.52%)	2.5 (0.38-16.46)	0.341413	6 (0.55%)
Established	PALB2	ChAM (Chromatin-association motif)	395-446	1 (0.1%)	3.62 (0.15-89.07)	0.430595	-	-	-	1 (0.21%)	7.58 (0.31-186.36)	0.21525	-	-	-	-
		DNA-binding	1-579	8 (0.81%)	0.98 (0.39-2.45)	0.963261	-	0.35 (0.02-6.17)	0.47317	5 (1.05%)	1.29 (0.45-3.71)	0.630789	-	0.79 (0.04-14.03)	0.875101	10 (0.91%)
		Interaction with BRCA1	1-319	1 (0.1%)	0.27 (0.04-1.67)	0.158482	-	0.52 (0.03-9.84)	0.662448	-	0.18 (0.01-3.34)	0.250896	-	1.19 (0.06-22.51)	0.909934	5 (0.46%)
		Interaction with RAD51	1-200	1 (0.1%)	0.39 (0.06-2.73)	0.343389	-	0.65 (0.03-13.42)	0.782834	-	0.25 (0.01-5.03)	0.366911	-	1.5 (0.07-30.89)	0.792882	3 (0.27%)
		Interaction with RAD51, BRCA2 and POLH	853-1186	22 (2.22%)	1.53 (0.79-2.94)	0.203544	5 (3.29%)	2.72 (0.98-7.55)	0.0544152	7 (1.47%)	0.92 (0.38-2.25)	0.85439	4 (6.06%)	5.18 (1.7-15.78)	0.00380516	16 (1.46%)
		Oligomerization and focal concentration at DNA damage sites	1-160	1 (0.1%)	0.59 (0.07-4.71)	0.62173	-	1.01 (0.04-23.86)	0.994584	-	0.39 (0.02-8.74)	0.555153	-	2.32 (0.1-54.93)	0.601096	2 (0.18%)
		Required for interaction with POLH and POLH DNA synthesis stimulation	775-1186	22 (2.22%)	1.53 (0.79-2.94)	0.203544	5 (3.29%)	2.72 (0.98-7.55)	0.0544152	7 (1.47%)	0.92 (0.38-2.25)	0.85439	4 (6.06%)	5.18 (1.7-15.78)	0.00380516	16 (1.46%)
		WD 1	854-915	3 (0.3%)	2.71 (0.4-18.6)	0.309858	2 (1.32%)	11.92 (1.51-94.27)	0.0188234	-	0.95 (0.04-23.48)	0.977126	2 (3.03%)	27.39 (3.44-218.23)	0.00177182	1 (0.09%)
		WD 2	917-961	-	0.6 (0.02-14.66)	0.751169	-	6.73 (0.27-167.87)	0.245546	-	1.33 (0.05-32.76)	0.862162	-	14.8 (0.58-375.83)	0.102458	1 (0.09%)
		WD 3	962-1009	-	-	-	-	-	-	-	-	-	-	-	-	-
		WD 4	1010-1052	-	-	-	-	-	-	-	-	-	-	-	-	-
		WD 5	1058-1109	7 (0.71%)	2.48 (0.68-9.02)	0.168274	-	0.86 (0.04-16.91)	0.919159	1 (0.21%)	0.74 (0.11-5.12)	0.762619	-	1.94 (0.1-38.53)	0.662769	3 (0.27%)
		WD 6	1115-1153	12 (1.21%)	1.08 (0.48-2.43)	0.849063	3 (1.97%)	2.45 (0.7-8.61)	0.162354	6 (1.26%)	1.08 (0.4-2.91)	0.874663	2 (3.03%)	3.97 (0.94-16.75)	0.0609112	12 (1.1%)
		WD 7	1155-1186	-	-	-	-	-	-	-	-	-	-	-	-	-
Established	BARD1	BRCT1	560-653	-	0.48 (0.02-11.7)	0.649608	-	4.31 (0.17-106.84)	0.372427	-	1.02 (0.04-25.1)	0.990566	-	9.59 (0.38-240.1)	0.169004	1 (0.09%)
		BRCT2	667-777	1 (0.1%)	0.97 (0.1-9.6)	0.975949	-	1.01 (0.04-25.04)	0.994244	1 (0.21%)	1.93 (0.19-19.43)	0.577626	-	2.33 (0.09-58.03)	0.60633	1 (0.09%)
		Interaction with BRCA1	26-119	-	-	-	-	-	-	-	-	-	-	-	-	-
		RING-type	50-87	-	-	-	-	-	-	-	-	-	-	-	-	-
Established	RAD51C	Holliday junction resolution activity	1-126	3 (0.3%)	2.71 (0.37-19.62)	0.324808	1 (0.66%)	4.28 (0.22-83.52)	0.337224	1 (0.21%)	2.6 (0.26-26.43)	0.418573	1 (1.52%)	9.9 (0.54-182.06)	0.122902	1 (0.09%)
		Interaction with RAD51B, RAD51D and XRCC31	79-136	1 (0.1%)	1.12 (0.05-27.72)	0.944885	1 (0.66%)	2.75 (0.11-69.64)	0.539271	-	-	-	1 (1.52%)	6.8 (0.26-177)	0.248915	-
Established	RAD51D	Bind ssDNA	1-83	-	0.79 (0.03-19.4)	0.883463	-	11.81 (0.47-298.57)	0.134037	-	1.86 (0.07-45.93)	0.705733	-	25.63 (0.98-667.05)	0.0510947	1 (0.09%)
Established	TP53	Interaction with CCAR2	1-320	-	0.53 (0.02-13.1)	0.69973	-	5.38 (0.22-133.87)	0.304496	-	1.16 (0.05-28.67)	0.926093	-	11.91 (0.47-300.18)	0.132371	1 (0.09%)
		Required for interaction with ZNF385A	100-300	-	0.53 (0.02-13.1)	0.69973	-	5.38 (0.22-133.87)	0.304496	-	1.16 (0.05-28.67)	0.926093	-	11.91 (0.47-300.18)	0.132371	1 (0.09%)
		Interaction with HIPK1	100-370	-	0.53 (0.02-13.1)	0.69973	-	5.38 (0.22-133.87)	0.304496	-	1.16 (0.05-28.67)	0.926093	-	11.91 (0.47-300.18)	0.132371	1 (0.09%)
		Interaction with AXIN1	116-292	-	0.53 (0.02-13.1)	0.69973	-	5.38 (0.22-133.87)	0.304496	-	1.16 (0.05-28.67)	0.926093	-	11.91 (0.47-300.18)	0.132371	1 (0.09%)
		Interaction with E4F1	256-294	-	0.53 (0.02-13.1)	0.69973	-	5.38 (0.22-133.87)	0.304496	-	1.16 (0.05-28.67)	0.926093	-	11.91 (0.47-300.18)	0.132371	1 (0.09%)
		Transcription activation (acidic)	1-44	-	-	-	-	-	-	-	-	-	-	-	-	-
		Interaction with HRMT1L2	1-83	-	-	-	-	-	-	-	-	-	-	-	-	-
		Interaction with WWOX	66-110	-	-	-	-	-	-	-	-	-	-	-	-	-
		Required for interaction with FBXO42	113-236	-	-	-	-	-	-	-	-	-	-	-	-	-
		Interaction with the 53BP2 SH3 domain	241-248	-	-	-	-	-	-	-	-	-	-	-	-	-
		Interaction with DNA	273-280	-	-	-	-	-	-	-	-	-	-	-	-	-
		Interaction with CARM1	300-393	-	-	-	-	-	-	-	-	-	-	-	-	-
		Interaction with HIPK2	319-360	-	-	-	-	-	-	-	-	-	-	-	-	-
		Oligomerization	325-356	-	-	-	-	-	-	-	-	-	-	-	-	-
		Interaction with USP7	359-363	-	-	-	-	-	-	-	-	-	-	-	-	-
		Basic (repression of DNA-binding)	368-387	-	-	-	-	-	-	-	-	-	-	-	-	-
† Established, established breast cancer susceptibility genes identified by Dorling et al. (2021); Other, non-established breast cancer susceptibility genes according to Dorling et al. (2021)
CI, confidence interval; ER, estrogen receptor; OR, odds ratio. Odds ratios (ORs) with 95% confidence intervals (CIs) were estimated by means of Firth’s bias-reduced penalized-likelihood logistic regression. Associations were adjusted for age at diagnosis or interview and first-degree family history of breast cancer. Significant risks (p value < 0.05, OR >1.0, CI not including 1) of breast cancer…
